# Supplementary material for: dbAPIS: a database of anti-prokaryotic immune system genes
Source: Nucleic Acids Res. 2023 Oct 27;52(D1):D419–25. doi: 10.1093/nar/gkad932 (PMC10767833; doi:10.1093/nar/gkad932)
Supplement: gkad932_Supplemental_Files [file gkad932_supplemental_files.zip]

Archive with 2 entries (2 files):
- SUPPLEMENTARY TABLES.docx
- TableS1.xlsx
