# Supplementary material for: dbAPIS: a database of anti-prokaryotic immune system genes
Source: Nucleic Acids Res. 2023 Oct 27;52(D1):D419–25. doi: 10.1093/nar/gkad932 (PMC10767833; doi:10.1093/nar/gkad932)
Supplement: gkad932_Supplemental_Files [file gkad932_supplemental_files.zip › TableS1.xlsx]

## Sheet: TableS1
Clan ID	APIS family	APIS genes	Representative protein	Member protein	Defense systems	Pfam ID	Pfam short name	PHROG ID	PHROG annotation	Host (from source DB)
CLAN030	APIS001	Apyc1	YP_009840594.1	IMGVR_UViG_2974673286_000001|2974673286|2974673417	pyrimidine cyclase system for antiphage resistance (Pycsar)	PF00753.30	Lactamase_B	phrog_392	metal-dependent hydrolase
CLAN030	APIS001	Apyc1	YP_009840594.1	IMGVR_UViG_3300027628_000019|3300027628|Ga0209463_100018292	pyrimidine cyclase system for antiphage resistance (Pycsar)	PF12706.10	Lactamase_B_2	phrog_392	metal-dependent hydrolase
CLAN030	APIS001	Apyc1	YP_009840594.1	IMGVR_UViG_3300049046_000017|3300049046|Ga0498743_000341_2770_3534	pyrimidine cyclase system for antiphage resistance (Pycsar)	PF12706.10	Lactamase_B_2	phrog_392	metal-dependent hydrolase
CLAN030	APIS001	Apyc1	YP_009840594.1	JN638751_00385	pyrimidine cyclase system for antiphage resistance (Pycsar)	PF12706.10	Lactamase_B_2	phrog_392	metal-dependent hydrolase	Bacillus
CLAN030	APIS001	Apyc1	YP_009840594.1	KF669652_00121	pyrimidine cyclase system for antiphage resistance (Pycsar)	PF00753.30	Lactamase_B	phrog_392	metal-dependent hydrolase	Bacillus
CLAN030	APIS001	Apyc1	YP_009840594.1	KM236245_00126	pyrimidine cyclase system for antiphage resistance (Pycsar)	PF12706.10	Lactamase_B_2	phrog_392	metal-dependent hydrolase	Bacillus
CLAN030	APIS001	Apyc1	YP_009840594.1	KY368640_00118	pyrimidine cyclase system for antiphage resistance (Pycsar)	PF00753.30	Lactamase_B	phrog_392	metal-dependent hydrolase	Bacillus
CLAN030	APIS001	Apyc1	YP_009840594.1	LT960608_00153	pyrimidine cyclase system for antiphage resistance (Pycsar)	PF00753.30	Lactamase_B	phrog_392	metal-dependent hydrolase	Bacillus
CLAN030	APIS001	Apyc1	YP_009840594.1	MH606185_00128	pyrimidine cyclase system for antiphage resistance (Pycsar)	PF00753.30	Lactamase_B	phrog_392	metal-dependent hydrolase	Bacillus
CLAN030	APIS001	Apyc1	YP_009840594.1	MT151604_00140	pyrimidine cyclase system for antiphage resistance (Pycsar)	PF00753.30	Lactamase_B	phrog_392	metal-dependent hydrolase	Bacillus
CLAN030	APIS001	Apyc1	YP_009840594.1	MW419085_00133	pyrimidine cyclase system for antiphage resistance (Pycsar)	PF00753.30	Lactamase_B	phrog_392	metal-dependent hydrolase	Bacillus
CLAN030	APIS001	Apyc1	YP_009840594.1	MW419086_00121	pyrimidine cyclase system for antiphage resistance (Pycsar)	PF00753.30	Lactamase_B	phrog_392	metal-dependent hydrolase	Bacillus
CLAN030	APIS001	Apyc1	YP_009840594.1	MW419087_00140	pyrimidine cyclase system for antiphage resistance (Pycsar)	PF12706.10	Lactamase_B_2	phrog_392	metal-dependent hydrolase	Bacillus
CLAN030	APIS001	Apyc1	YP_009840594.1	MW749002_00188	pyrimidine cyclase system for antiphage resistance (Pycsar)	PF00753.30	Lactamase_B	phrog_392	metal-dependent hydrolase	Bacillus
CLAN030	APIS001	Apyc1	YP_009840594.1	MW749007_00191	pyrimidine cyclase system for antiphage resistance (Pycsar)	PF00753.30	Lactamase_B	phrog_392	metal-dependent hydrolase	Bacillus
CLAN030	APIS001	Apyc1	YP_009840594.1	MZ501263_00147	pyrimidine cyclase system for antiphage resistance (Pycsar)	PF00753.30	Lactamase_B	phrog_392	metal-dependent hydrolase	Bacillus
CLAN030	APIS001	Apyc1	YP_009840594.1	MZ501265_00143	pyrimidine cyclase system for antiphage resistance (Pycsar)	PF00753.30	Lactamase_B	phrog_392	metal-dependent hydrolase	Bacillus
CLAN030	APIS001	Apyc1	YP_009840594.1	OK349510_00018	pyrimidine cyclase system for antiphage resistance (Pycsar)	PF00753.30	Lactamase_B	phrog_392	metal-dependent hydrolase	Bacillus
CLAN030	APIS001	Apyc1	YP_009840594.1	OM728301_00121	pyrimidine cyclase system for antiphage resistance (Pycsar)	PF00753.30	Lactamase_B	phrog_392	metal-dependent hydrolase	Bacillus
CLAN030	APIS001	Apyc1	YP_009840594.1	OM728302_00121	pyrimidine cyclase system for antiphage resistance (Pycsar)	PF00753.30	Lactamase_B	phrog_392	metal-dependent hydrolase	Bacillus
CLAN030	APIS001	Apyc1	YP_009840594.1	OM728303_00122	pyrimidine cyclase system for antiphage resistance (Pycsar)	PF00753.30	Lactamase_B	phrog_392	metal-dependent hydrolase	Bacillus
CLAN030	APIS001	Apyc1	YP_009840594.1	OM982669_00151	pyrimidine cyclase system for antiphage resistance (Pycsar)	PF00753.30	Lactamase_B	phrog_392	metal-dependent hydrolase	Bacillus
CLAN030	APIS001	Apyc1	YP_009840594.1	OM982671_00150	pyrimidine cyclase system for antiphage resistance (Pycsar)	PF00753.30	Lactamase_B	phrog_392	metal-dependent hydrolase	Bacillus
CLAN030	APIS001	Apyc1	YP_009840594.1	OM982673_00147	pyrimidine cyclase system for antiphage resistance (Pycsar)	PF00753.30	Lactamase_B	phrog_392	metal-dependent hydrolase	Bacillus
CLAN030	APIS001	Apyc1	YP_009840594.1	OM982674_00148	pyrimidine cyclase system for antiphage resistance (Pycsar)	PF00753.30	Lactamase_B	phrog_392	metal-dependent hydrolase	Bacillus
CLAN030	APIS001	Apyc1	YP_009840594.1	YP_009840594.1	pyrimidine cyclase system for antiphage resistance (Pycsar)	PF00753.30	Lactamase_B	phrog_392	metal-dependent hydrolase	Bacillus subtilis
CLAN018	APIS002	vs.4	NP_049728.1	AP014714_00126	cyclic oligonucleotide-based antiphage signaling system (CBASS)			phrog_717,phrog_26803	NA	Edwardsiella
CLAN018	APIS002	vs.4	NP_049728.1	DQ904452_00113	cyclic oligonucleotide-based antiphage signaling system (CBASS)			phrog_717,phrog_26803	NA	Escherichia
CLAN018	APIS002	vs.4	NP_049728.1	HE956711_00119	cyclic oligonucleotide-based antiphage signaling system (CBASS)			phrog_717,phrog_26803	NA	Yersinia
CLAN018	APIS002	vs.4	NP_049728.1	IMGVR_UViG_2974743505_000001|2974743505|2974743738	cyclic oligonucleotide-based antiphage signaling system (CBASS)			phrog_717,phrog_26803	NA
CLAN018	APIS002	vs.4	NP_049728.1	IMGVR_UViG_2974775753_000001|2974775753|2974775864	cyclic oligonucleotide-based antiphage signaling system (CBASS)			phrog_717,phrog_26803	NA
CLAN018	APIS002	vs.4	NP_049728.1	IMGVR_UViG_3300045988_081160|3300045988|Ga0495776_047593_92644_92907	cyclic oligonucleotide-based antiphage signaling system (CBASS)			phrog_717,phrog_26803	NA
CLAN018	APIS002	vs.4	NP_049728.1	IMGVR_UViG_3300045988_095701|3300045988|Ga0495776_073022_68358_68624	cyclic oligonucleotide-based antiphage signaling system (CBASS)			phrog_717,phrog_26803	NA
CLAN018	APIS002	vs.4	NP_049728.1	IMGVR_UViG_3300045988_118042|3300045988|Ga0495776_119731_85662_85928	cyclic oligonucleotide-based antiphage signaling system (CBASS)			phrog_717,phrog_26803	NA
CLAN018	APIS002	vs.4	NP_049728.1	IMGVR_UViG_3300045988_136812|3300045988|Ga0495776_009634_64378_64647	cyclic oligonucleotide-based antiphage signaling system (CBASS)			phrog_717,phrog_26803	NA
CLAN018	APIS002	vs.4	NP_049728.1	IMGVR_UViG_3300045988_154884|3300045988|Ga0495776_101933_84990_85253	cyclic oligonucleotide-based antiphage signaling system (CBASS)			phrog_717,phrog_26803	NA
CLAN018	APIS002	vs.4	NP_049728.1	JX128259_00115	cyclic oligonucleotide-based antiphage signaling system (CBASS)			phrog_717,phrog_26803	NA	Escherichia
CLAN018	APIS002	vs.4	NP_049728.1	JX561091_00078	cyclic oligonucleotide-based antiphage signaling system (CBASS)			phrog_717,phrog_26803	NA	Escherichia
CLAN018	APIS002	vs.4	NP_049728.1	KF208315_00113	cyclic oligonucleotide-based antiphage signaling system (CBASS)			phrog_717,phrog_26803	NA	Yersinia
CLAN018	APIS002	vs.4	NP_049728.1	KJ477686_00114	cyclic oligonucleotide-based antiphage signaling system (CBASS)			phrog_717,phrog_26803	NA
CLAN018	APIS002	vs.4	NP_049728.1	KM607000_00115	cyclic oligonucleotide-based antiphage signaling system (CBASS)			phrog_717,phrog_26803	NA	Enterobacteria
CLAN018	APIS002	vs.4	NP_049728.1	KU867876_00115	cyclic oligonucleotide-based antiphage signaling system (CBASS)			phrog_717,phrog_26803	NA	Escherichia
CLAN018	APIS002	vs.4	NP_049728.1	KX130861_00025	cyclic oligonucleotide-based antiphage signaling system (CBASS)			phrog_717,phrog_26803	NA	Shigella
CLAN018	APIS002	vs.4	NP_049728.1	KX130862_00217	cyclic oligonucleotide-based antiphage signaling system (CBASS)			phrog_717,phrog_26803	NA	Shigella
CLAN018	APIS002	vs.4	NP_049728.1	KX664695_00063	cyclic oligonucleotide-based antiphage signaling system (CBASS)			phrog_717,phrog_26803	NA	Escherichia
CLAN018	APIS002	vs.4	NP_049728.1	LR215722_00114	cyclic oligonucleotide-based antiphage signaling system (CBASS)			phrog_717,phrog_26803	NA	Yersinia
CLAN018	APIS002	vs.4	NP_049728.1	LR215724_00119	cyclic oligonucleotide-based antiphage signaling system (CBASS)			phrog_717,phrog_26803	NA	Yersinia
CLAN018	APIS002	vs.4	NP_049728.1	LR597654_00083	cyclic oligonucleotide-based antiphage signaling system (CBASS)			phrog_717,phrog_26803	NA	Escherichia
CLAN018	APIS002	vs.4	NP_049728.1	LR597657_00110	cyclic oligonucleotide-based antiphage signaling system (CBASS)			phrog_717,phrog_26803	NA	Escherichia
CLAN018	APIS002	vs.4	NP_049728.1	MF327007_00112	cyclic oligonucleotide-based antiphage signaling system (CBASS)			phrog_717,phrog_26803	NA	Shigella
CLAN018	APIS002	vs.4	NP_049728.1	MF327008_00242	cyclic oligonucleotide-based antiphage signaling system (CBASS)			phrog_717,phrog_26803	NA	Shigella
CLAN018	APIS002	vs.4	NP_049728.1	MG746602_00027	cyclic oligonucleotide-based antiphage signaling system (CBASS)			phrog_717,phrog_26803	NA	Klebsiella
CLAN018	APIS002	vs.4	NP_049728.1	MGV-GENOME-0373836_133	cyclic oligonucleotide-based antiphage signaling system (CBASS)			phrog_717,phrog_26803	NA
CLAN018	APIS002	vs.4	NP_049728.1	MGV-GENOME-0375157_138	cyclic oligonucleotide-based antiphage signaling system (CBASS)			phrog_717,phrog_26803	NA
CLAN018	APIS002	vs.4	NP_049728.1	MGV-GENOME-0375647_162	cyclic oligonucleotide-based antiphage signaling system (CBASS)			phrog_717,phrog_26803	NA
CLAN018	APIS002	vs.4	NP_049728.1	MGV-GENOME-0375924_99	cyclic oligonucleotide-based antiphage signaling system (CBASS)			phrog_717,phrog_26803	NA
CLAN018	APIS002	vs.4	NP_049728.1	MGV-GENOME-0377341_264	cyclic oligonucleotide-based antiphage signaling system (CBASS)			phrog_717,phrog_26803	NA
CLAN018	APIS002	vs.4	NP_049728.1	MGV-GENOME-0377451_2	cyclic oligonucleotide-based antiphage signaling system (CBASS)			phrog_717,phrog_26803	NA
CLAN018	APIS002	vs.4	NP_049728.1	MGV-GENOME-0377569_131	cyclic oligonucleotide-based antiphage signaling system (CBASS)			phrog_717,phrog_26803	NA
CLAN018	APIS002	vs.4	NP_049728.1	MGV-GENOME-0377588_2	cyclic oligonucleotide-based antiphage signaling system (CBASS)			phrog_717,phrog_26803	NA
CLAN018	APIS002	vs.4	NP_049728.1	MGV-GENOME-0377591_2	cyclic oligonucleotide-based antiphage signaling system (CBASS)			phrog_717,phrog_26803	NA
CLAN018	APIS002	vs.4	NP_049728.1	MGV-GENOME-0377830_131	cyclic oligonucleotide-based antiphage signaling system (CBASS)			phrog_717,phrog_26803	NA
CLAN018	APIS002	vs.4	NP_049728.1	MGV-GENOME-4435766_177	cyclic oligonucleotide-based antiphage signaling system (CBASS)			phrog_717,phrog_26803	NA
CLAN018	APIS002	vs.4	NP_049728.1	MH791409_00209	cyclic oligonucleotide-based antiphage signaling system (CBASS)			phrog_717,phrog_26803	NA	Escherichia
CLAN018	APIS002	vs.4	NP_049728.1	MH837626_00228	cyclic oligonucleotide-based antiphage signaling system (CBASS)			phrog_717,phrog_26803	NA	Escherichia
CLAN018	APIS002	vs.4	NP_049728.1	MH992510_00116	cyclic oligonucleotide-based antiphage signaling system (CBASS)			phrog_717,phrog_26803	NA	Escherichia
CLAN018	APIS002	vs.4	NP_049728.1	MK373781_00117	cyclic oligonucleotide-based antiphage signaling system (CBASS)			phrog_717,phrog_26803	NA	Escherichia
CLAN018	APIS002	vs.4	NP_049728.1	MK962750_00112	cyclic oligonucleotide-based antiphage signaling system (CBASS)			phrog_717,phrog_26803	NA	Shigella
CLAN018	APIS002	vs.4	NP_049728.1	MN087708_00121	cyclic oligonucleotide-based antiphage signaling system (CBASS)			phrog_717,phrog_26803	NA	Enterobacter
CLAN018	APIS002	vs.4	NP_049728.1	MN716856_00199	cyclic oligonucleotide-based antiphage signaling system (CBASS)			phrog_717,phrog_26803	NA	Yersinia
CLAN018	APIS002	vs.4	NP_049728.1	MN895434_00131	cyclic oligonucleotide-based antiphage signaling system (CBASS)			phrog_717,phrog_26803	NA	Escherichia
CLAN018	APIS002	vs.4	NP_049728.1	MN895437_00192	cyclic oligonucleotide-based antiphage signaling system (CBASS)			phrog_717	NA	Escherichia
CLAN018	APIS002	vs.4	NP_049728.1	MN994497_00163	cyclic oligonucleotide-based antiphage signaling system (CBASS)			phrog_717,phrog_26803	NA
CLAN018	APIS002	vs.4	NP_049728.1	MT129652_00098	cyclic oligonucleotide-based antiphage signaling system (CBASS)			phrog_717,phrog_26803	NA	Escherichia
CLAN018	APIS002	vs.4	NP_049728.1	MT176424_00117	cyclic oligonucleotide-based antiphage signaling system (CBASS)			phrog_717,phrog_26803	NA	Citrobacter
CLAN018	APIS002	vs.4	NP_049728.1	MT682713_00117	cyclic oligonucleotide-based antiphage signaling system (CBASS)			phrog_717,phrog_26803	NA	Escherichia
CLAN018	APIS002	vs.4	NP_049728.1	MT701588_00178	cyclic oligonucleotide-based antiphage signaling system (CBASS)			phrog_717,phrog_26803	NA	Klebsiella
CLAN018	APIS002	vs.4	NP_049728.1	MT764206_00231	cyclic oligonucleotide-based antiphage signaling system (CBASS)			phrog_717,phrog_26803	NA	Escherichia
CLAN018	APIS002	vs.4	NP_049728.1	MT782071_00114	cyclic oligonucleotide-based antiphage signaling system (CBASS)			phrog_717,phrog_26803	NA	Escherichia
CLAN018	APIS002	vs.4	NP_049728.1	MW175890_00207	cyclic oligonucleotide-based antiphage signaling system (CBASS)			phrog_717,phrog_26803	NA	Dompiswa
CLAN018	APIS002	vs.4	NP_049728.1	MW250787_00184	cyclic oligonucleotide-based antiphage signaling system (CBASS)			phrog_717,phrog_26803	NA	Escherichia
CLAN018	APIS002	vs.4	NP_049728.1	MW286157_00221	cyclic oligonucleotide-based antiphage signaling system (CBASS)			phrog_717,phrog_26803	NA	Escherichia
CLAN018	APIS002	vs.4	NP_049728.1	MW598459_00144	cyclic oligonucleotide-based antiphage signaling system (CBASS)			phrog_717,phrog_26803	NA	Escherichia
CLAN018	APIS002	vs.4	NP_049728.1	MW679410_00115	cyclic oligonucleotide-based antiphage signaling system (CBASS)			phrog_717,phrog_26803	NA	Escherichia
CLAN018	APIS002	vs.4	NP_049728.1	MZ170040_00079	cyclic oligonucleotide-based antiphage signaling system (CBASS)			phrog_717,phrog_26803	NA	Escherichia
CLAN018	APIS002	vs.4	NP_049728.1	MZ417521_00112	cyclic oligonucleotide-based antiphage signaling system (CBASS)			phrog_717,phrog_26803	NA	Escherichia
CLAN018	APIS002	vs.4	NP_049728.1	MZ501098_00225	cyclic oligonucleotide-based antiphage signaling system (CBASS)			phrog_717,phrog_26803	NA	Escherichia
CLAN018	APIS002	vs.4	NP_049728.1	MZ571829_00076	cyclic oligonucleotide-based antiphage signaling system (CBASS)			phrog_717,phrog_26803	NA	Klebsiella
CLAN018	APIS002	vs.4	NP_049728.1	MZ726795_00117	cyclic oligonucleotide-based antiphage signaling system (CBASS)			phrog_717,phrog_26803	NA	Escherichia
CLAN018	APIS002	vs.4	NP_049728.1	NP_049728.1	cyclic oligonucleotide-based antiphage signaling system (CBASS)			phrog_717,phrog_26803	NA	Escherichia coli
CLAN018	APIS002	vs.4	NP_049728.1	OK040907_00116	cyclic oligonucleotide-based antiphage signaling system (CBASS)			phrog_717,phrog_26803	NA	Enterobacteria
CLAN018	APIS002	vs.4	NP_049728.1	OK331996_00186	cyclic oligonucleotide-based antiphage signaling system (CBASS)			phrog_717,phrog_26803	NA	Escherichia
CLAN018	APIS002	vs.4	NP_049728.1	OL656107_00117	cyclic oligonucleotide-based antiphage signaling system (CBASS)			phrog_717,phrog_26803	NA	Salmonella
CLAN018	APIS002	vs.4	NP_049728.1	OL770073_00139	cyclic oligonucleotide-based antiphage signaling system (CBASS)			phrog_717,phrog_26803	NA	Escherichia
CLAN018	APIS002	vs.4	NP_049728.1	OL770107_00054	cyclic oligonucleotide-based antiphage signaling system (CBASS)			phrog_717,phrog_26803	NA	Escherichia
CLAN018	APIS002	vs.4	NP_049728.1	OL960580_00116	cyclic oligonucleotide-based antiphage signaling system (CBASS)			phrog_717,phrog_26803	NA	Escherichia
CLAN018	APIS002	vs.4	NP_049728.1	OL960581_00115	cyclic oligonucleotide-based antiphage signaling system (CBASS)			phrog_717,phrog_26803	NA	Escherichia
CLAN018	APIS002	vs.4	NP_049728.1	OM339528_00153	cyclic oligonucleotide-based antiphage signaling system (CBASS)			phrog_717,phrog_26803	NA	Enterobacteria
CLAN018	APIS002	vs.4	NP_049728.1	OM386655_00093	cyclic oligonucleotide-based antiphage signaling system (CBASS)			phrog_717,phrog_26803	NA	Escherichia
CLAN018	APIS002	vs.4	NP_049728.1	OM386662_00051	cyclic oligonucleotide-based antiphage signaling system (CBASS)			phrog_717,phrog_26803	NA	Escherichia
CLAN018	APIS002	vs.4	NP_049728.1	OM386666_00145	cyclic oligonucleotide-based antiphage signaling system (CBASS)			phrog_717,phrog_26803	NA	Escherichia
CLAN018	APIS002	vs.4	NP_049728.1	ON210139_00160	cyclic oligonucleotide-based antiphage signaling system (CBASS)			phrog_717,phrog_26803	NA	Escherichia
CLAN018	APIS002	vs.4	NP_049728.1	ON528735_00105	cyclic oligonucleotide-based antiphage signaling system (CBASS)			phrog_717,phrog_26803	NA	Shigella
CLAN018	APIS002	vs.4	NP_049728.1	ON528740_00181	cyclic oligonucleotide-based antiphage signaling system (CBASS)			phrog_717,phrog_26803	NA	Shigella
CLAN018	APIS002	vs.4	NP_049728.1	ON528741_00135	cyclic oligonucleotide-based antiphage signaling system (CBASS)			phrog_717,phrog_26803	NA	Shigella
CLAN018	APIS002	vs.4	NP_049728.1	ON528742_00006	cyclic oligonucleotide-based antiphage signaling system (CBASS)			phrog_717,phrog_26803	NA	Shigella
CLAN018	APIS002	vs.4	NP_049728.1	ON645936_00114	cyclic oligonucleotide-based antiphage signaling system (CBASS)			phrog_717,phrog_26803	NA	Escherichia
CLAN018	APIS002	vs.4	NP_049728.1	ON782582_00238	cyclic oligonucleotide-based antiphage signaling system (CBASS)			phrog_717,phrog_26803	NA	Escherichia
CLAN018	APIS002	vs.4	NP_049728.1	OP137232_00257	cyclic oligonucleotide-based antiphage signaling system (CBASS)			phrog_717,phrog_26803	NA	Shigella
CLAN018	APIS002	vs.4	NP_049728.1	OP168898_00149	cyclic oligonucleotide-based antiphage signaling system (CBASS)			phrog_717,phrog_26803	NA	Escherichia
CLAN018	APIS002	vs.4	NP_049728.1	OP172784_00212	cyclic oligonucleotide-based antiphage signaling system (CBASS)			phrog_717,phrog_26803	NA	Escherichia
CLAN018	APIS002	vs.4	NP_049728.1	OP292222_00126	cyclic oligonucleotide-based antiphage signaling system (CBASS)			phrog_717,phrog_26803	NA	Escherichia
CLAN018	APIS002	vs.4	NP_049728.1	OP555982_00116	cyclic oligonucleotide-based antiphage signaling system (CBASS)			phrog_717,phrog_26803	NA	Escherichia
CLAN018	APIS002	vs.4	NP_049728.1	OP611477_00227	cyclic oligonucleotide-based antiphage signaling system (CBASS)			phrog_717,phrog_26803	NA	Escherichia
CLAN018	APIS002	vs.4	NP_049728.1	OP870144_00113	cyclic oligonucleotide-based antiphage signaling system (CBASS)			phrog_717,phrog_26803	NA	Escherichia
CLAN018	APIS002	vs.4	NP_049728.1	OP870145_00118	cyclic oligonucleotide-based antiphage signaling system (CBASS)			phrog_717,phrog_26803	NA	Escherichia
CLAN018	APIS002	vs.4	NP_049728.1	OQ031492_00059	cyclic oligonucleotide-based antiphage signaling system (CBASS)			phrog_717,phrog_26803	NA	Escherichia
CLAN018	APIS002	vs.4	NP_049728.1	OQ067373_00225	cyclic oligonucleotide-based antiphage signaling system (CBASS)			phrog_717,phrog_26803	NA	Escherichia
CLAN018	APIS002	vs.4	NP_049728.1	OQ067375_00223	cyclic oligonucleotide-based antiphage signaling system (CBASS)			phrog_717,phrog_26803	NA	Escherichia
CLAN018	APIS002	vs.4	NP_049728.1	OQ067376_00220	cyclic oligonucleotide-based antiphage signaling system (CBASS)			phrog_717,phrog_26803	NA	Escherichia
CLAN018	APIS002	vs.4	NP_049728.1	OQ174502_00232	cyclic oligonucleotide-based antiphage signaling system (CBASS)			phrog_717,phrog_26803	NA	Escherichia
CLAN018	APIS002	vs.4	NP_049728.1	OQ446694_00141	cyclic oligonucleotide-based antiphage signaling system (CBASS)			phrog_717,phrog_26803	NA	Escherichia
CLAN018	APIS002	vs.4	NP_049728.1	OQ466432_00004	cyclic oligonucleotide-based antiphage signaling system (CBASS)			phrog_717,phrog_26803	NA	Escherichia
CLAN018	APIS002	vs.4	NP_049728.1	OQ599309_00117	cyclic oligonucleotide-based antiphage signaling system (CBASS)			phrog_717,phrog_26803	NA	Escherichia
CLAN018	APIS002	vs.4	NP_049728.1	OQ599310_00274	cyclic oligonucleotide-based antiphage signaling system (CBASS)			phrog_717,phrog_26803	NA	Escherichia
CLAN018	APIS002	vs.4	NP_049728.1	OQ721911_00114	cyclic oligonucleotide-based antiphage signaling system (CBASS)			phrog_717,phrog_26803	NA	Escherichia
CLAN018	APIS002	vs.4	NP_049728.1	OQ721912_00122	cyclic oligonucleotide-based antiphage signaling system (CBASS)			phrog_717,phrog_26803	NA	Enterobacter
CLAN018	APIS002	vs.4	NP_049728.1	OV877511_00204	cyclic oligonucleotide-based antiphage signaling system (CBASS)			phrog_717,phrog_26803	NA	Escherichia
CLAN018	APIS002	vs.4	NP_049728.1	uvig_352869_22	cyclic oligonucleotide-based antiphage signaling system (CBASS)			phrog_717,phrog_26803	NA
CLAN004	APIS003	ArdA	AAB36891.1	AAB36891.1	restriction-modification (RM)	PF07275.14	ArdA	phrog_2059	anti-restriction protein	Escherichia coli
CLAN004	APIS003	ArdA	AAB36891.1	IMGVR_UViG_2562617072_000005|2562617072|2562899800	restriction-modification (RM)	PF07275.14	ArdA	phrog_14321,phrog_2059	anti-restriction protein	Yersinia pestis
CLAN004	APIS003	ArdA	AAB36891.1	IMGVR_UViG_2623620512_000003|2623620512|2624733345	restriction-modification (RM)	PF07275.14	ArdA	phrog_14321,phrog_2059	anti-restriction protein	Prevotella sp900100635
CLAN004	APIS003	ArdA	AAB36891.1	IMGVR_UViG_2731957960_000003|2731957960|2733967746	restriction-modification (RM)	PF07275.14	ArdA	phrog_2059	anti-restriction protein	Bradyrhizobium retamae
CLAN004	APIS003	ArdA	AAB36891.1	IMGVR_UViG_2788500337_000002|2788500337|2790327173	restriction-modification (RM)	PF07275.14	ArdA	phrog_9614,phrog_2059	anti-restriction protein,NA	Alloprevotella timonensis
CLAN004	APIS003	ArdA	AAB36891.1	IMGVR_UViG_2859739975_000004|2859739975|2859740057	restriction-modification (RM)	PF07275.14	ArdA	phrog_14321,phrog_2059	anti-restriction protein	Yersinia pestis
CLAN004	APIS003	ArdA	AAB36891.1	IMGVR_UViG_2876622487_000001|2876622487|2876624296	restriction-modification (RM)	PF07275.14	ArdA	phrog_2059	anti-restriction protein	Prevotella sp002251385
CLAN004	APIS003	ArdA	AAB36891.1	IMGVR_UViG_2915870243_000004|2915870243|2915873311	restriction-modification (RM)	PF07275.14	ArdA	phrog_2059	anti-restriction protein	Parabacteroides distasonis
CLAN004	APIS003	ArdA	AAB36891.1	IMGVR_UViG_2920462091_000003|2920462091|2920462666	restriction-modification (RM)	PF07275.14	ArdA	phrog_14321,phrog_2059	anti-restriction protein	Odoribacter splanchnicus
CLAN004	APIS003	ArdA	AAB36891.1	IMGVR_UViG_3300000296_000061|3300000296|EM337_100123913	restriction-modification (RM)	PF07275.14	ArdA	phrog_9614,phrog_2059	anti-restriction protein,NA	Alloprevotella
CLAN004	APIS003	ArdA	AAB36891.1	IMGVR_UViG_3300006213_002387|3300006213|Ga0081460_10003302	restriction-modification (RM)	PF07275.14	ArdA	phrog_14321,phrog_2059	anti-restriction protein	Muribaculaceae
CLAN004	APIS003	ArdA	AAB36891.1	IMGVR_UViG_3300006919_000318|3300006919|Ga0070746_100003278	restriction-modification (RM)	PF07275.14	ArdA	phrog_14321,phrog_2059	anti-restriction protein
CLAN004	APIS003	ArdA	AAB36891.1	IMGVR_UViG_3300007222_000398|3300007222|Ga0104061_10015670	restriction-modification (RM)	PF07275.14	ArdA	phrog_2059	anti-restriction protein	Coprobacter
CLAN004	APIS003	ArdA	AAB36891.1	IMGVR_UViG_3300007566_000011|3300007566|Ga0104970_100006694	restriction-modification (RM)	PF07275.14	ArdA	phrog_2059	anti-restriction protein	Prevotella
CLAN004	APIS003	ArdA	AAB36891.1	IMGVR_UViG_3300007801_000069|3300007801|Ga0105807_1010093	restriction-modification (RM)	PF07275.14	ArdA	phrog_14321,phrog_2059	anti-restriction protein	Rikenellaceae
CLAN004	APIS003	ArdA	AAB36891.1	IMGVR_UViG_3300008091_000001|3300008091|Ga0105975_10004181	restriction-modification (RM)	PF07275.14	ArdA	phrog_2059	anti-restriction protein	Prevotella
CLAN004	APIS003	ArdA	AAB36891.1	IMGVR_UViG_3300008096_000262|3300008096|Ga0114155_100280015	restriction-modification (RM)	PF07275.14	ArdA	phrog_14321,phrog_2059	anti-restriction protein	Alloprevotella
CLAN004	APIS003	ArdA	AAB36891.1	IMGVR_UViG_3300008282_000174|3300008282|Ga0114156_100073926	restriction-modification (RM)	PF07275.14	ArdA	phrog_9614,phrog_2059	anti-restriction protein,NA	Alloprevotella
CLAN004	APIS003	ArdA	AAB36891.1	IMGVR_UViG_3300008513_000125|3300008513|Ga0111022_1018729	restriction-modification (RM)	PF07275.14	ArdA	phrog_2059	anti-restriction protein	Bacteroidales
CLAN004	APIS003	ArdA	AAB36891.1	IMGVR_UViG_3300009856_000386|3300009856|Ga0131695_103635850	restriction-modification (RM)	PF07275.14	ArdA	phrog_14321,phrog_2059	anti-restriction protein
CLAN004	APIS003	ArdA	AAB36891.1	IMGVR_UViG_3300010163_003642|3300010163|Ga0136175_1000177947	restriction-modification (RM)	PF07275.14	ArdA	phrog_2059	anti-restriction protein
CLAN004	APIS003	ArdA	AAB36891.1	IMGVR_UViG_3300010970_000144|3300010970|Ga0137575_10000003104	restriction-modification (RM)	PF07275.14	ArdA	phrog_9614,phrog_14321,phrog_2059	anti-restriction protein,NA
CLAN004	APIS003	ArdA	AAB36891.1	IMGVR_UViG_3300010998_001212|3300010998|Ga0139311_10009914	restriction-modification (RM)	PF07275.14	ArdA	phrog_2059	anti-restriction protein
CLAN004	APIS003	ArdA	AAB36891.1	IMGVR_UViG_3300011006_000563|3300011006|Ga0139320_10005393	restriction-modification (RM)	PF07275.14	ArdA	phrog_2059	anti-restriction protein
CLAN004	APIS003	ArdA	AAB36891.1	IMGVR_UViG_3300011977_000237|3300011977|Ga0120375_10013245	restriction-modification (RM)	PF07275.14	ArdA	phrog_2059	anti-restriction protein	Bacteroidaceae
CLAN004	APIS003	ArdA	AAB36891.1	IMGVR_UViG_3300012005_000019|3300012005|Ga0120161_100025736	restriction-modification (RM)	PF07275.14	ArdA	phrog_2059	anti-restriction protein
CLAN004	APIS003	ArdA	AAB36891.1	IMGVR_UViG_3300012994_000021|3300012994|Ga0157357_10013565	restriction-modification (RM)	PF07275.14	ArdA	phrog_2059	anti-restriction protein
CLAN004	APIS003	ArdA	AAB36891.1	IMGVR_UViG_3300012999_000050|3300012999|Ga0157363_100773712	restriction-modification (RM)	PF07275.14	ArdA	phrog_14321,phrog_2059	anti-restriction protein
CLAN004	APIS003	ArdA	AAB36891.1	IMGVR_UViG_3300013105_000004|3300013105|Ga0157369_1000017449	restriction-modification (RM)	PF07275.14	ArdA	phrog_2059	anti-restriction protein
CLAN004	APIS003	ArdA	AAB36891.1	IMGVR_UViG_3300014917_000052|3300014917|Ga0169823_1006542	restriction-modification (RM)	PF07275.14	ArdA	phrog_2059	anti-restriction protein	Bacteroidaceae
CLAN004	APIS003	ArdA	AAB36891.1	IMGVR_UViG_3300019373_000145|3300019373|Ga0187895_100099910	restriction-modification (RM)	PF07275.14	ArdA	phrog_9614,phrog_2059	anti-restriction protein,NA
CLAN004	APIS003	ArdA	AAB36891.1	IMGVR_UViG_3300019373_000278|3300019373|Ga0187895_100013932	restriction-modification (RM)	PF07275.14	ArdA	phrog_36653,phrog_14321,phrog_2059	anti-restriction protein	RF16
CLAN004	APIS003	ArdA	AAB36891.1	IMGVR_UViG_3300020042_006319|3300020042|Ga0206640_100148613	restriction-modification (RM)	PF07275.14	ArdA	phrog_2059	anti-restriction protein
CLAN004	APIS003	ArdA	AAB36891.1	IMGVR_UViG_3300020215_000076|3300020215|Ga0196963_1000032371	restriction-modification (RM)	PF07275.14	ArdA	phrog_2059	anti-restriction protein
CLAN004	APIS003	ArdA	AAB36891.1	IMGVR_UViG_3300021254_001831|3300021254|Ga0223824_100057339	restriction-modification (RM)	PF07275.14	ArdA	phrog_2059	anti-restriction protein	Bacteroidaceae
CLAN004	APIS003	ArdA	AAB36891.1	IMGVR_UViG_3300021319_000146|3300021319|Ga0214520_100036128	restriction-modification (RM)	PF07275.14	ArdA	phrog_2059	anti-restriction protein
CLAN004	APIS003	ArdA	AAB36891.1	IMGVR_UViG_3300021387_005807|3300021387|Ga0223845_1187465459	restriction-modification (RM)	PF07275.14	ArdA	phrog_2059	anti-restriction protein
CLAN004	APIS003	ArdA	AAB36891.1	IMGVR_UViG_3300021431_001478|3300021431|Ga0224423_100174312	restriction-modification (RM)	PF07275.14	ArdA	phrog_2059	anti-restriction protein	Bacteroidaceae
CLAN004	APIS003	ArdA	AAB36891.1	IMGVR_UViG_3300021958_000417|3300021958|Ga0222718_1000105329	restriction-modification (RM)	PF07275.14	ArdA	phrog_14321,phrog_2059	anti-restriction protein
CLAN004	APIS003	ArdA	AAB36891.1	IMGVR_UViG_3300022555_002492|3300022555|Ga0212088_1000116275	restriction-modification (RM)	PF07275.14	ArdA	phrog_2059	anti-restriction protein	Chlorobium
CLAN004	APIS003	ArdA	AAB36891.1	IMGVR_UViG_3300022750_000015|3300022750|Ga0247812_1000021281	restriction-modification (RM)	PF07275.14	ArdA	phrog_2059	anti-restriction protein
CLAN004	APIS003	ArdA	AAB36891.1	IMGVR_UViG_3300023038_000130|3300023038|Ga0233370_100001335	restriction-modification (RM)	PF07275.14	ArdA	phrog_14321,phrog_2059	anti-restriction protein
CLAN004	APIS003	ArdA	AAB36891.1	IMGVR_UViG_3300023545_000341|3300023545|Ga0257041_10038627	restriction-modification (RM)	PF07275.14	ArdA	phrog_14321,phrog_2059	anti-restriction protein	Prevotella
CLAN004	APIS003	ArdA	AAB36891.1	IMGVR_UViG_3300025135_000354|3300025135|Ga0209498_10036337	restriction-modification (RM)	PF07275.14	ArdA	phrog_9614,phrog_2059	anti-restriction protein,NA
CLAN004	APIS003	ArdA	AAB36891.1	IMGVR_UViG_3300025168_002321|3300025168|Ga0209337_100328510	restriction-modification (RM)	PF07275.14	ArdA	phrog_14321,phrog_2059	anti-restriction protein
CLAN004	APIS003	ArdA	AAB36891.1	IMGVR_UViG_3300025646_000125|3300025646|Ga0208161_10001425	restriction-modification (RM)	PF07275.14	ArdA	phrog_14321,phrog_2059	anti-restriction protein
CLAN004	APIS003	ArdA	AAB36891.1	IMGVR_UViG_3300026549_002460|3300026549|Ga0256404_100000234	restriction-modification (RM)	PF07275.14	ArdA	phrog_2059	anti-restriction protein
CLAN004	APIS003	ArdA	AAB36891.1	IMGVR_UViG_3300028048_003151|3300028048|Ga0256405_1000067521	restriction-modification (RM)	PF07275.14	ArdA	phrog_14321,phrog_2059	anti-restriction protein	Prevotella
CLAN004	APIS003	ArdA	AAB36891.1	IMGVR_UViG_3300028242_001185|3300028242|Ga0302102_100310943	restriction-modification (RM)	PF07275.14	ArdA	phrog_2059	anti-restriction protein	Bacteroidaceae
CLAN004	APIS003	ArdA	AAB36891.1	IMGVR_UViG_3300028591_000408|3300028591|Ga0247611_100015735	restriction-modification (RM)	PF07275.14	ArdA	phrog_9614,phrog_14321,phrog_2059	anti-restriction protein,NA	Sodaliphilus
CLAN004	APIS003	ArdA	AAB36891.1	IMGVR_UViG_3300028591_003344|3300028591|Ga0247611_1000400321	restriction-modification (RM)	PF07275.14	ArdA	phrog_14321,phrog_2059	anti-restriction protein	Muribaculaceae
CLAN004	APIS003	ArdA	AAB36891.1	IMGVR_UViG_3300028886_003644|3300028886|Ga0256407_100003081	restriction-modification (RM)	PF07275.14	ArdA	phrog_14321,phrog_2059	anti-restriction protein
CLAN004	APIS003	ArdA	AAB36891.1	IMGVR_UViG_3300028886_003664|3300028886|Ga0256407_100004061	restriction-modification (RM)	PF07275.14	ArdA	phrog_14321,phrog_2059	anti-restriction protein
CLAN004	APIS003	ArdA	AAB36891.1	IMGVR_UViG_3300028914_003711|3300028914|Ga0265300_1000013343	restriction-modification (RM)	PF07275.14	ArdA	phrog_9614,phrog_14321,phrog_2059	anti-restriction protein,NA
CLAN004	APIS003	ArdA	AAB36891.1	IMGVR_UViG_3300028950_000009|3300028950|Ga0169692_102123	restriction-modification (RM)	PF07275.14	ArdA	phrog_14321,phrog_2059	anti-restriction protein	Bacteroidales
CLAN004	APIS003	ArdA	AAB36891.1	IMGVR_UViG_3300029052_000145|3300029052|Ga0169758_1043603	restriction-modification (RM)	PF07275.14	ArdA	phrog_2059	anti-restriction protein	Bacteroidales
CLAN004	APIS003	ArdA	AAB36891.1	IMGVR_UViG_3300029088_000038|3300029088|Ga0169204_10002199	restriction-modification (RM)	PF07275.14	ArdA	phrog_2059	anti-restriction protein	Bacteroidaceae
CLAN004	APIS003	ArdA	AAB36891.1	IMGVR_UViG_3300029195_000076|3300029195|Ga0167502_10028331	restriction-modification (RM)	PF07275.14	ArdA	phrog_14321,phrog_2059	anti-restriction protein
CLAN004	APIS003	ArdA	AAB36891.1	IMGVR_UViG_3300029195_000168|3300029195|Ga0167502_10011615	restriction-modification (RM)	PF07275.14	ArdA	phrog_2059	anti-restriction protein	Alloprevotella
CLAN004	APIS003	ArdA	AAB36891.1	IMGVR_UViG_3300029197_000159|3300029197|Ga0167473_1002146	restriction-modification (RM)	PF07275.14	ArdA	phrog_14321,phrog_2059	anti-restriction protein	Alloprevotella
CLAN004	APIS003	ArdA	AAB36891.1	IMGVR_UViG_3300029325_000186|3300029325|Ga0242844_10016750	restriction-modification (RM)	PF07275.14	ArdA	phrog_14321,phrog_2059	anti-restriction protein	Bacteroidaceae
CLAN004	APIS003	ArdA	AAB36891.1	IMGVR_UViG_3300029365_000577|3300029365|Ga0243866_100072822	restriction-modification (RM)	PF07275.14	ArdA	phrog_9614,phrog_2059	anti-restriction protein,NA	Alloprevotella
CLAN004	APIS003	ArdA	AAB36891.1	IMGVR_UViG_3300029395_000091|3300029395|Ga0243972_1012319	restriction-modification (RM)	PF07275.14	ArdA	phrog_14321,phrog_2059	anti-restriction protein	Bacteroidales
CLAN004	APIS003	ArdA	AAB36891.1	IMGVR_UViG_3300029403_000181|3300029403|Ga0243191_10005850	restriction-modification (RM)	PF07275.14	ArdA	phrog_2059	anti-restriction protein	Phocaeicola
CLAN004	APIS003	ArdA	AAB36891.1	IMGVR_UViG_3300029413_000233|3300029413|Ga0243792_100012987	restriction-modification (RM)	PF07275.14	ArdA	phrog_14321,phrog_2059	anti-restriction protein	Prevotella
CLAN004	APIS003	ArdA	AAB36891.1	IMGVR_UViG_3300029437_000211|3300029437|Ga0242826_100286511	restriction-modification (RM)	PF07275.14	ArdA	phrog_2059	anti-restriction protein	Bacteroidaceae
CLAN004	APIS003	ArdA	AAB36891.1	IMGVR_UViG_3300029443_000248|3300029443|Ga0243848_10041894	restriction-modification (RM)	PF07275.14	ArdA	phrog_14321,phrog_2059	anti-restriction protein	Bacteroidaceae
CLAN004	APIS003	ArdA	AAB36891.1	IMGVR_UViG_3300029454_000133|3300029454|Ga0244180_100019120	restriction-modification (RM)	PF07275.14	ArdA	phrog_14321,phrog_2059	anti-restriction protein	Prevotella
CLAN004	APIS003	ArdA	AAB36891.1	IMGVR_UViG_3300029466_000072|3300029466|Ga0244098_10053810	restriction-modification (RM)	PF07275.14	ArdA	phrog_14321,phrog_2059	anti-restriction protein	Prevotella
CLAN004	APIS003	ArdA	AAB36891.1	IMGVR_UViG_3300029473_000140|3300029473|Ga0244122_1040034	restriction-modification (RM)	PF07275.14	ArdA	phrog_14321,phrog_2059	anti-restriction protein	Bacteroidaceae
CLAN004	APIS003	ArdA	AAB36891.1	IMGVR_UViG_3300029478_000125|3300029478|Ga0244154_10033636	restriction-modification (RM)	PF07275.14	ArdA	phrog_9614,phrog_2059	anti-restriction protein,NA	Alloprevotella
CLAN004	APIS003	ArdA	AAB36891.1	IMGVR_UViG_3300029486_000128|3300029486|Ga0244145_10095232	restriction-modification (RM)	PF07275.14	ArdA	phrog_14321,phrog_2059	anti-restriction protein	Prevotella
CLAN004	APIS003	ArdA	AAB36891.1	IMGVR_UViG_3300029522_000083|3300029522|Ga0244835_100049719	restriction-modification (RM)	PF07275.14	ArdA	phrog_14321,phrog_2059	anti-restriction protein	Prevotella
CLAN004	APIS003	ArdA	AAB36891.1	IMGVR_UViG_3300029530_000111|3300029530|Ga0244962_10033330	restriction-modification (RM)	PF07275.14	ArdA	phrog_14321,phrog_2059	anti-restriction protein	Rikenellaceae
CLAN004	APIS003	ArdA	AAB36891.1	IMGVR_UViG_3300029539_000126|3300029539|Ga0244892_1014628	restriction-modification (RM)	PF07275.14	ArdA	phrog_14321,phrog_2059	anti-restriction protein	Prevotella
CLAN004	APIS003	ArdA	AAB36891.1	IMGVR_UViG_3300029547_000059|3300029547|Ga0245108_1019449	restriction-modification (RM)	PF07275.14	ArdA	phrog_14321,phrog_2059	anti-restriction protein	Bacteroidaceae
CLAN004	APIS003	ArdA	AAB36891.1	IMGVR_UViG_3300029747_000355|3300029747|Ga0245228_10053075	restriction-modification (RM)	PF07275.14	ArdA	phrog_2059	anti-restriction protein	Alistipes
CLAN004	APIS003	ArdA	AAB36891.1	IMGVR_UViG_3300029794_000250|3300029794|Ga0243854_10036129	restriction-modification (RM)	PF07275.14	ArdA	phrog_14321,phrog_2059	anti-restriction protein	Bacteroidaceae
CLAN004	APIS003	ArdA	AAB36891.1	IMGVR_UViG_3300029870_000221|3300029870|Ga0245312_10021559	restriction-modification (RM)	PF07275.14	ArdA	phrog_9614,phrog_2059	anti-restriction protein,NA	Alloprevotella
CLAN004	APIS003	ArdA	AAB36891.1	IMGVR_UViG_3300030106_004864|3300030106|Ga0183698_10004621	restriction-modification (RM)	PF07275.14	ArdA	phrog_14321,phrog_2059	anti-restriction protein
CLAN004	APIS003	ArdA	AAB36891.1	IMGVR_UViG_3300030106_004864|3300030106|Ga0183698_100046268	restriction-modification (RM)	PF07275.14	ArdA	phrog_14321,phrog_2059	anti-restriction protein
CLAN004	APIS003	ArdA	AAB36891.1	IMGVR_UViG_3300030387_000093|3300030387|Ga0168759_10192515	restriction-modification (RM)	PF07275.14	ArdA	phrog_9614,phrog_2059	anti-restriction protein,NA	Alloprevotella
CLAN004	APIS003	ArdA	AAB36891.1	IMGVR_UViG_3300031760_000208|3300031760|Ga0326513_1000032719	restriction-modification (RM)	PF07275.14	ArdA	phrog_14321,phrog_2059	anti-restriction protein
CLAN004	APIS003	ArdA	AAB36891.1	IMGVR_UViG_3300032007_002042|3300032007|Ga0310695_100026619	restriction-modification (RM)	PF07275.14	ArdA	phrog_14321,phrog_2059	anti-restriction protein
CLAN004	APIS003	ArdA	AAB36891.1	IMGVR_UViG_3300032007_002568|3300032007|Ga0310695_1000341226	restriction-modification (RM)	PF07275.14	ArdA	phrog_2059	anti-restriction protein
CLAN004	APIS003	ArdA	AAB36891.1	IMGVR_UViG_3300035501_000336|3300035501|Ga0376455_0000486_11543_12094	restriction-modification (RM)	PF07275.14	ArdA	phrog_14321,phrog_2059	anti-restriction protein
CLAN004	APIS003	ArdA	AAB36891.1	IMGVR_UViG_3300036832_000874|3300036832|Ga0376695_0002745_1220_1744	restriction-modification (RM)	PF07275.14	ArdA	phrog_14321,phrog_2059	anti-restriction protein
CLAN004	APIS003	ArdA	AAB36891.1	IMGVR_UViG_3300037400_001853|3300037400|Ga0392372_0001530_1542_2156	restriction-modification (RM)	PF07275.14	ArdA	phrog_2059	anti-restriction protein
CLAN004	APIS003	ArdA	AAB36891.1	IMGVR_UViG_3300037418_003331|3300037418|Ga0395900_0001962_2324_2830	restriction-modification (RM)	PF07275.14	ArdA	phrog_14321,phrog_2059	anti-restriction protein
CLAN004	APIS003	ArdA	AAB36891.1	IMGVR_UViG_3300037502_001157|3300037502|Ga0310151_0000509_23032_23526	restriction-modification (RM)	PF07275.14	ArdA	phrog_14321,phrog_2059	anti-restriction protein
CLAN004	APIS003	ArdA	AAB36891.1	IMGVR_UViG_3300038489_000058|3300038489|Ga0120376_00482_5166_5783	restriction-modification (RM)	PF07275.14	ArdA	phrog_2059	anti-restriction protein	Bacteroidaceae
CLAN004	APIS003	ArdA	AAB36891.1	IMGVR_UViG_3300039381_000114|3300039381|Ga0169840_02298_917_1450	restriction-modification (RM)	PF07275.14	ArdA	phrog_2059	anti-restriction protein
CLAN004	APIS003	ArdA	AAB36891.1	IMGVR_UViG_3300042301_001596|3300042301|Ga0453171_0000113_131_667	restriction-modification (RM)	PF07275.14	ArdA	phrog_9614,phrog_14321,phrog_2059	anti-restriction protein,NA
CLAN004	APIS003	ArdA	AAB36891.1	IMGVR_UViG_3300042327_001299|3300042327|Ga0453920_0000173_31301_31831	restriction-modification (RM)	PF07275.14	ArdA	phrog_14321,phrog_2059	anti-restriction protein
CLAN004	APIS003	ArdA	AAB36891.1	IMGVR_UViG_3300042555_001626|3300042555|Ga0453207_0000370_14570_15085	restriction-modification (RM)	PF07275.14	ArdA	phrog_2059	anti-restriction protein
CLAN004	APIS003	ArdA	AAB36891.1	IMGVR_UViG_3300044641_004408|3300044641|Ga0453727_0000110_580_1116	restriction-modification (RM)	PF07275.14	ArdA	phrog_9614,phrog_14321,phrog_2059	anti-restriction protein,NA
CLAN004	APIS003	ArdA	AAB36891.1	IMGVR_UViG_3300045988_058202|3300045988|Ga0495776_156087_5343_5942	restriction-modification (RM)	PF07275.14	ArdA	phrog_9614,phrog_2059	anti-restriction protein,NA	Bacteroidaceae
CLAN004	APIS003	ArdA	AAB36891.1	IMGVR_UViG_3300045988_071845|3300045988|Ga0495776_188012_6497_7030	restriction-modification (RM)	PF07275.14	ArdA	phrog_2059	anti-restriction protein	Bacteroidales
CLAN004	APIS003	ArdA	AAB36891.1	IMGVR_UViG_3300045988_078964|3300045988|Ga0495776_151368_3614_4147	restriction-modification (RM)	PF07275.14	ArdA	phrog_14321,phrog_2059	anti-restriction protein	Bacteroidales
CLAN004	APIS003	ArdA	AAB36891.1	IMGVR_UViG_3300045988_117100|3300045988|Ga0495776_121095_3783_4331	restriction-modification (RM)	PF07275.14	ArdA	phrog_14321,phrog_2059	anti-restriction protein	Bacteroidaceae
CLAN004	APIS003	ArdA	AAB36891.1	IMGVR_UViG_3300045988_128334|3300045988|Ga0495776_080700_3512_4102	restriction-modification (RM)	PF07275.14	ArdA	phrog_2059	anti-restriction protein	Prevotella
CLAN004	APIS003	ArdA	AAB36891.1	IMGVR_UViG_3300045988_139348|3300045988|Ga0495776_002752_28676_29206	restriction-modification (RM)	PF07275.14	ArdA	phrog_14321,phrog_2059	anti-restriction protein	Coprobacter
CLAN004	APIS003	ArdA	AAB36891.1	IMGVR_UViG_3300045988_142971|3300045988|Ga0495776_077541_36451_36969	restriction-modification (RM)	PF07275.14	ArdA	phrog_14321,phrog_2059	anti-restriction protein
CLAN004	APIS003	ArdA	AAB36891.1	IMGVR_UViG_3300045988_143950|3300045988|Ga0495776_063070_31047_31577	restriction-modification (RM)	PF07275.14	ArdA	phrog_14321,phrog_2059	anti-restriction protein	Coprobacter
CLAN004	APIS003	ArdA	AAB36891.1	IMGVR_UViG_3300045988_145504|3300045988|Ga0495776_034341_956_1504	restriction-modification (RM)	PF07275.14	ArdA	phrog_14321,phrog_2059	anti-restriction protein	Prevotella
CLAN004	APIS003	ArdA	AAB36891.1	IMGVR_UViG_3300045988_145539|3300045988|Ga0495776_100417_70637_71236	restriction-modification (RM)	PF07275.14	ArdA	phrog_2059	anti-restriction protein	Prevotella
CLAN004	APIS003	ArdA	AAB36891.1	IMGVR_UViG_3300045988_146594|3300045988|Ga0495776_054900_2428_2940	restriction-modification (RM)	PF07275.14	ArdA	phrog_14321,phrog_2059	anti-restriction protein
CLAN004	APIS003	ArdA	AAB36891.1	IMGVR_UViG_3300045988_148910|3300045988|Ga0495776_044644_8717_9319	restriction-modification (RM)	PF07275.14	ArdA	phrog_2059	anti-restriction protein	Alloprevotella
CLAN004	APIS003	ArdA	AAB36891.1	IMGVR_UViG_3300045988_153232|3300045988|Ga0495776_155621_18390_18938	restriction-modification (RM)	PF07275.14	ArdA	phrog_14321,phrog_2059	anti-restriction protein	Prevotella
CLAN004	APIS003	ArdA	AAB36891.1	IMGVR_UViG_3300045988_161897|3300045988|Ga0495776_116442_89238_89765	restriction-modification (RM)	PF07275.14	ArdA	phrog_2059	anti-restriction protein	Phocaeicola
CLAN004	APIS003	ArdA	AAB36891.1	IMGVR_UViG_3300045988_162603|3300045988|Ga0495776_062462_677_1225	restriction-modification (RM)	PF07275.14	ArdA	phrog_14321,phrog_2059	anti-restriction protein	Prevotella
CLAN004	APIS003	ArdA	AAB36891.1	IMGVR_UViG_3300045988_162836|3300045988|Ga0495776_155476_15861_16409	restriction-modification (RM)	PF07275.14	ArdA	phrog_14321,phrog_2059	anti-restriction protein	Prevotella
CLAN004	APIS003	ArdA	AAB36891.1	IMGVR_UViG_3300045988_163889|3300045988|Ga0495776_116331_81733_82260	restriction-modification (RM)	PF07275.14	ArdA	phrog_2059	anti-restriction protein	Phocaeicola
CLAN004	APIS003	ArdA	AAB36891.1	IMGVR_UViG_3300045988_164883|3300045988|Ga0495776_187463_15830_16378	restriction-modification (RM)	PF07275.14	ArdA	phrog_14321,phrog_2059	anti-restriction protein	Prevotella
CLAN004	APIS003	ArdA	AAB36891.1	IMGVR_UViG_3300045988_165255|3300045988|Ga0495776_006389_5554_6147	restriction-modification (RM)	PF07275.14	ArdA	phrog_14321,phrog_2059	anti-restriction protein
CLAN004	APIS003	ArdA	AAB36891.1	IMGVR_UViG_3300045988_167807|3300045988|Ga0495776_093241_5794_6342	restriction-modification (RM)	PF07275.14	ArdA	phrog_14321,phrog_2059	anti-restriction protein	Prevotella
CLAN004	APIS003	ArdA	AAB36891.1	IMGVR_UViG_3300045988_168102|3300045988|Ga0495776_187304_41887_42480	restriction-modification (RM)	PF07275.14	ArdA	phrog_14321,phrog_2059	anti-restriction protein
CLAN004	APIS003	ArdA	AAB36891.1	IMGVR_UViG_3300045988_169203|3300045988|Ga0495776_130853_14221_14769	restriction-modification (RM)	PF07275.14	ArdA	phrog_14321,phrog_2059	anti-restriction protein
CLAN004	APIS003	ArdA	AAB36891.1	IMGVR_UViG_3300045988_171540|3300045988|Ga0495776_017523_4319_4843	restriction-modification (RM)	PF07275.14	ArdA	phrog_2059	anti-restriction protein	Coprobacter
CLAN004	APIS003	ArdA	AAB36891.1	IMGVR_UViG_3300045988_171791|3300045988|Ga0495776_089628_12069_12617	restriction-modification (RM)	PF07275.14	ArdA	phrog_14321,phrog_2059	anti-restriction protein
CLAN004	APIS003	ArdA	AAB36891.1	IMGVR_UViG_3300045988_172375|3300045988|Ga0495776_087841_9704_10252	restriction-modification (RM)	PF07275.14	ArdA	phrog_14321,phrog_2059	anti-restriction protein	Bacteroidaceae
CLAN004	APIS003	ArdA	AAB36891.1	IMGVR_UViG_3300045988_174649|3300045988|Ga0495776_146214_10182_10781	restriction-modification (RM)	PF07275.14	ArdA	phrog_9614,phrog_2059	anti-restriction protein,NA	Alloprevotella
CLAN004	APIS003	ArdA	AAB36891.1	IMGVR_UViG_3300045988_175101|3300045988|Ga0495776_114016_1077_1676	restriction-modification (RM)	PF07275.14	ArdA	phrog_9614,phrog_2059	anti-restriction protein,NA	Alloprevotella
CLAN004	APIS003	ArdA	AAB36891.1	IMGVR_UViG_3300045988_175527|3300045988|Ga0495776_062229_823_1356	restriction-modification (RM)	PF07275.14	ArdA	phrog_14321,phrog_2059	anti-restriction protein	Bacteroidales
CLAN004	APIS003	ArdA	AAB36891.1	IMGVR_UViG_3300045988_176490|3300045988|Ga0495776_083884_35898_36497	restriction-modification (RM)	PF07275.14	ArdA	phrog_9614,phrog_2059	anti-restriction protein,NA	Alloprevotella
CLAN004	APIS003	ArdA	AAB36891.1	IMGVR_UViG_3300045988_176557|3300045988|Ga0495776_077943_8247_8843	restriction-modification (RM)	PF07275.14	ArdA	phrog_2059	anti-restriction protein
CLAN004	APIS003	ArdA	AAB36891.1	IMGVR_UViG_3300045988_182858|3300045988|Ga0495776_071503_34181_34780	restriction-modification (RM)	PF07275.14	ArdA	phrog_2059	anti-restriction protein
CLAN004	APIS003	ArdA	AAB36891.1	IMGVR_UViG_3300045988_187027|3300045988|Ga0495776_117038_10040_10639	restriction-modification (RM)	PF07275.14	ArdA	phrog_9614,phrog_2059	anti-restriction protein,NA	Alloprevotella
CLAN004	APIS003	ArdA	AAB36891.1	IMGVR_UViG_3300046011_005083|3300046011|Ga0485186_0003356_10362_10856	restriction-modification (RM)	PF07275.14	ArdA	phrog_9614,phrog_14321,phrog_2059	anti-restriction protein,NA
CLAN004	APIS003	ArdA	AAB36891.1	IMGVR_UViG_3300046499_000294|3300046499|Ga0495594_0000538_4136_4669	restriction-modification (RM)	PF07275.14	ArdA	phrog_2059	anti-restriction protein
CLAN004	APIS003	ArdA	AAB36891.1	IMGVR_UViG_3300046507_000088|3300046507|Ga0495606_0000874_42928_43443	restriction-modification (RM)	PF07275.14	ArdA	phrog_2059	anti-restriction protein
CLAN004	APIS003	ArdA	AAB36891.1	IMGVR_UViG_647000213_000005|647000213|647451478	restriction-modification (RM)	PF07275.14	ArdA	phrog_2059	anti-restriction protein	Bacteroides ovatus
CLAN004	APIS003	ArdA	AAB36891.1	IMGVR_UViG_7000000171_000221|7000000171|SRS052697_LANL_scaffold_19528__gene_33753	restriction-modification (RM)	PF07275.14	ArdA	phrog_2059	anti-restriction protein	Coprobacteraceae
CLAN004	APIS003	ArdA	AAB36891.1	IMGVR_UViG_7000000342_000024|7000000342|SRS021954_Baylor_scaffold_11155__gene_11498	restriction-modification (RM)	PF07275.14	ArdA	phrog_2059	anti-restriction protein	Prevotella
CLAN004	APIS003	ArdA	AAB36891.1	IMGVR_UViG_7000000532_000101|7000000532|SRS011529_WUGC_scaffold_13678__gene_25468	restriction-modification (RM)	PF07275.14	ArdA	phrog_9614,phrog_2059	anti-restriction protein,NA	Alloprevotella
CLAN004	APIS003	ArdA	AAB36891.1	MGV-GENOME-0180043_18	restriction-modification (RM)	PF07275.14	ArdA	phrog_14321,phrog_2059	anti-restriction protein	Prevotella
CLAN004	APIS003	ArdA	AAB36891.1	MGV-GENOME-0192729_14	restriction-modification (RM)	PF07275.14	ArdA	phrog_14321,phrog_2059	anti-restriction protein	Prevotella
CLAN004	APIS003	ArdA	AAB36891.1	MGV-GENOME-0197726_12	restriction-modification (RM)	PF07275.14	ArdA	phrog_14321,phrog_2059	anti-restriction protein	Prevotella
CLAN004	APIS003	ArdA	AAB36891.1	MGV-GENOME-0208043_4	restriction-modification (RM)	PF07275.14	ArdA	phrog_14321,phrog_2059	anti-restriction protein
CLAN004	APIS003	ArdA	AAB36891.1	MGV-GENOME-0208505_7	restriction-modification (RM)	PF07275.14	ArdA	phrog_14321,phrog_2059	anti-restriction protein	Bacteroidales
CLAN004	APIS003	ArdA	AAB36891.1	MGV-GENOME-0211698_3	restriction-modification (RM)	PF07275.14	ArdA	phrog_14321,phrog_2059	anti-restriction protein	Prevotella
CLAN004	APIS003	ArdA	AAB36891.1	MGV-GENOME-0234747_38	restriction-modification (RM)	PF07275.14	ArdA	phrog_14321,phrog_2059	anti-restriction protein
CLAN004	APIS003	ArdA	AAB36891.1	MGV-GENOME-0241788_8	restriction-modification (RM)	PF07275.14	ArdA	phrog_2059	anti-restriction protein
CLAN004	APIS003	ArdA	AAB36891.1	MGV-GENOME-0243401_1	restriction-modification (RM)	PF07275.14	ArdA	phrog_14321,phrog_2059	anti-restriction protein	Prevotella
CLAN004	APIS003	ArdA	AAB36891.1	MGV-GENOME-0244511_44	restriction-modification (RM)	PF07275.14	ArdA	phrog_14321,phrog_2059	anti-restriction protein	Holdemanella
CLAN004	APIS003	ArdA	AAB36891.1	MGV-GENOME-0253294_9	restriction-modification (RM)	PF07275.14	ArdA	phrog_2059	anti-restriction protein	Bacteria
CLAN004	APIS003	ArdA	AAB36891.1	MGV-GENOME-0255041_37	restriction-modification (RM)	PF07275.14	ArdA	phrog_9614,phrog_2059	anti-restriction protein,NA	Prevotellamassilia
CLAN004	APIS003	ArdA	AAB36891.1	MGV-GENOME-0256447_20	restriction-modification (RM)	PF07275.14	ArdA	phrog_14321,phrog_2059	anti-restriction protein	Prevotellamassilia
CLAN004	APIS003	ArdA	AAB36891.1	MGV-GENOME-0268726_49	restriction-modification (RM)	PF07275.14	ArdA	phrog_2059	anti-restriction protein	Prevotellamassilia
CLAN004	APIS003	ArdA	AAB36891.1	MGV-GENOME-0273303_2	restriction-modification (RM)	PF07275.14	ArdA	phrog_9614,phrog_2059	anti-restriction protein,NA	Prevotellamassilia
CLAN004	APIS003	ArdA	AAB36891.1	MGV-GENOME-0273928_15	restriction-modification (RM)	PF07275.14	ArdA	phrog_9614,phrog_2059	anti-restriction protein,NA	Prevotellamassilia
CLAN004	APIS003	ArdA	AAB36891.1	MGV-GENOME-0285650_56	restriction-modification (RM)	PF07275.14	ArdA	phrog_14321,phrog_2059	anti-restriction protein	UBA6398
CLAN004	APIS003	ArdA	AAB36891.1	MGV-GENOME-0289647_49	restriction-modification (RM)	PF07275.14	ArdA	phrog_14321,phrog_2059	anti-restriction protein	Prevotella
CLAN004	APIS003	ArdA	AAB36891.1	MGV-GENOME-0292692_4	restriction-modification (RM)	PF07275.14	ArdA	phrog_14321,phrog_2059	anti-restriction protein	Prevotella
CLAN004	APIS003	ArdA	AAB36891.1	MGV-GENOME-0301855_4	restriction-modification (RM)	PF07275.14	ArdA	phrog_14321,phrog_2059	anti-restriction protein	Prevotella
CLAN004	APIS003	ArdA	AAB36891.1	MGV-GENOME-0305876_9	restriction-modification (RM)	PF07275.14	ArdA	phrog_9614,phrog_2059	anti-restriction protein,NA	Prevotellamassilia
CLAN004	APIS003	ArdA	AAB36891.1	MGV-GENOME-0307532_6	restriction-modification (RM)	PF07275.14	ArdA	phrog_2059	anti-restriction protein	Prevotellamassilia
CLAN004	APIS003	ArdA	AAB36891.1	MGV-GENOME-0313372_9	restriction-modification (RM)	PF07275.14	ArdA	phrog_2059	anti-restriction protein
CLAN004	APIS003	ArdA	AAB36891.1	MGV-GENOME-0318919_43	restriction-modification (RM)	PF07275.14	ArdA	phrog_14321,phrog_2059	anti-restriction protein
CLAN004	APIS003	ArdA	AAB36891.1	MGV-GENOME-0319172_21	restriction-modification (RM)	PF07275.14	ArdA	phrog_9614,phrog_2059	anti-restriction protein,NA	Prevotellamassilia
CLAN004	APIS003	ArdA	AAB36891.1	MGV-GENOME-0323139_70	restriction-modification (RM)	PF07275.14	ArdA	phrog_2059	anti-restriction protein	Bacteroidales
CLAN004	APIS003	ArdA	AAB36891.1	MGV-GENOME-0332526_4	restriction-modification (RM)	PF07275.14	ArdA	phrog_14321,phrog_2059	anti-restriction protein
CLAN004	APIS003	ArdA	AAB36891.1	MGV-GENOME-0338945_10	restriction-modification (RM)	PF07275.14	ArdA	phrog_2059	anti-restriction protein	Bacteroidales
CLAN004	APIS003	ArdA	AAB36891.1	MGV-GENOME-0340234_40	restriction-modification (RM)	PF07275.14	ArdA	phrog_14321,phrog_2059	anti-restriction protein	Prevotella
CLAN004	APIS003	ArdA	AAB36891.1	MGV-GENOME-0343510_24	restriction-modification (RM)	PF07275.14	ArdA	phrog_14321,phrog_2059	anti-restriction protein	Prevotella
CLAN004	APIS003	ArdA	AAB36891.1	MGV-GENOME-0345268_4	restriction-modification (RM)	PF07275.14	ArdA	phrog_9614,phrog_2059	anti-restriction protein,NA	Bacteroidales
CLAN004	APIS003	ArdA	AAB36891.1	MGV-GENOME-0347277_2	restriction-modification (RM)	PF07275.14	ArdA	phrog_14321,phrog_2059	anti-restriction protein	Bacteroidales
CLAN004	APIS003	ArdA	AAB36891.1	MGV-GENOME-0347767_7	restriction-modification (RM)	PF07275.14	ArdA	phrog_2059	anti-restriction protein
CLAN004	APIS003	ArdA	AAB36891.1	MGV-GENOME-0349164_84	restriction-modification (RM)	PF07275.14	ArdA	phrog_2059	anti-restriction protein
CLAN004	APIS003	ArdA	AAB36891.1	MGV-GENOME-0352141_24	restriction-modification (RM)	PF07275.14	ArdA	phrog_14321,phrog_2059	anti-restriction protein	Prevotella
CLAN004	APIS003	ArdA	AAB36891.1	MGV-GENOME-0359454_106	restriction-modification (RM)	PF07275.14	ArdA	phrog_2059	anti-restriction protein	Bacteroides
CLAN004	APIS003	ArdA	AAB36891.1	MGV-GENOME-0359662_111	restriction-modification (RM)	PF07275.14	ArdA	phrog_2059	anti-restriction protein	Bacteroides
CLAN004	APIS003	ArdA	AAB36891.1	MGV-GENOME-0359662_113	restriction-modification (RM)	PF07275.14	ArdA	phrog_2059	anti-restriction protein	Bacteroides
CLAN004	APIS003	ArdA	AAB36891.1	MGV-GENOME-0368771_3	restriction-modification (RM)	PF07275.14	ArdA	phrog_2059	anti-restriction protein	Bacteroidales
CLAN004	APIS003	ArdA	AAB36891.1	MGV-GENOME-0372771_2	restriction-modification (RM)	PF07275.14	ArdA	phrog_14321,phrog_2059	anti-restriction protein	Prevotella
CLAN004	APIS003	ArdA	AAB36891.1	uvig_102703_5	restriction-modification (RM)	PF07275.14	ArdA	phrog_14321,phrog_2059	anti-restriction protein
CLAN004	APIS003	ArdA	AAB36891.1	uvig_144039_11	restriction-modification (RM)	PF07275.14	ArdA	phrog_14321,phrog_2059	anti-restriction protein
CLAN004	APIS003	ArdA	AAB36891.1	uvig_226442_32	restriction-modification (RM)	PF07275.14	ArdA	phrog_14321,phrog_2059	anti-restriction protein
CLAN004	APIS003	ArdA	AAB36891.1	uvig_234632_14	restriction-modification (RM)	PF07275.14	ArdA	phrog_14321,phrog_2059	anti-restriction protein
CLAN004	APIS003	ArdA	AAB36891.1	uvig_244939_17	restriction-modification (RM)	PF07275.14	ArdA	phrog_14321,phrog_2059	anti-restriction protein
CLAN004	APIS003	ArdA	AAB36891.1	uvig_249678_26	restriction-modification (RM)	PF07275.14	ArdA	phrog_14321,phrog_2059	anti-restriction protein
CLAN004	APIS003	ArdA	AAB36891.1	uvig_274499_13	restriction-modification (RM)	PF07275.14	ArdA	phrog_2059	anti-restriction protein
CLAN004	APIS003	ArdA	AAB36891.1	uvig_301221_13	restriction-modification (RM)	PF07275.14	ArdA	phrog_14321,phrog_2059	anti-restriction protein
CLAN004	APIS003	ArdA	AAB36891.1	uvig_322175_71	restriction-modification (RM)	PF07275.14	ArdA	phrog_2059	anti-restriction protein	Parabacteroides distasonis
CLAN004	APIS003	ArdA	AAB36891.1	uvig_323731_45	restriction-modification (RM)	PF07275.14	ArdA	phrog_14321,phrog_2059	anti-restriction protein
CLAN004	APIS003	ArdA	AAB36891.1	uvig_329186_6	restriction-modification (RM)	PF07275.14	ArdA	phrog_14321,phrog_2059	anti-restriction protein
CLAN004	APIS003	ArdA	AAB36891.1	uvig_329912_17	restriction-modification (RM)	PF07275.14	ArdA	phrog_14321,phrog_2059	anti-restriction protein
CLAN004	APIS003	ArdA	AAB36891.1	uvig_340824_52	restriction-modification (RM)	PF07275.14	ArdA	phrog_14321	anti-restriction protein
CLAN004	APIS003	ArdA	AAB36891.1	uvig_342598_43	restriction-modification (RM)	PF07275.14	ArdA	phrog_14321,phrog_2059	anti-restriction protein
CLAN004	APIS003	ArdA	AAB36891.1	uvig_367917_56	restriction-modification (RM)	PF07275.14	ArdA	phrog_14321,phrog_2059	anti-restriction protein
CLAN004	APIS003	ArdA	AAB36891.1	uvig_395701_8	restriction-modification (RM)	PF07275.14	ArdA	phrog_14321,phrog_2059	anti-restriction protein
CLAN004	APIS003	ArdA	AAB36891.1	uvig_398137_5	restriction-modification (RM)	PF07275.14	ArdA	phrog_14321,phrog_2059	anti-restriction protein
CLAN004	APIS003	ArdA	AAB36891.1	uvig_475316_46	restriction-modification (RM)	PF07275.14	ArdA	phrog_14321,phrog_2059	anti-restriction protein
CLAN004	APIS003	ArdA	AAB36891.1	uvig_495754_4	restriction-modification (RM)	PF07275.14	ArdA	phrog_14321,phrog_2059	anti-restriction protein
CLAN004	APIS003	ArdA	AAB36891.1	uvig_502786_52	restriction-modification (RM)	PF07275.14	ArdA	phrog_14321,phrog_2059	anti-restriction protein
CLAN004	APIS003	ArdA	AAB36891.1	uvig_531918_28	restriction-modification (RM)	PF07275.14	ArdA	phrog_14321,phrog_2059	anti-restriction protein
CLAN004	APIS003	ArdA	AAB36891.1	uvig_54024_3	restriction-modification (RM)	PF07275.14	ArdA	phrog_14321,phrog_2059	anti-restriction protein
CLAN004	APIS003	ArdA	AAB36891.1	uvig_542797_4	restriction-modification (RM)	PF07275.14	ArdA	phrog_14321,phrog_2059	anti-restriction protein
CLAN004	APIS003	ArdA	AAB36891.1	uvig_558934_3	restriction-modification (RM)	PF07275.14	ArdA	phrog_14321,phrog_2059	anti-restriction protein
CLAN004	APIS003	ArdA	AAB36891.1	uvig_561281_36	restriction-modification (RM)	PF07275.14	ArdA	phrog_14321,phrog_2059	anti-restriction protein
CLAN004	APIS003	ArdA	AAB36891.1	uvig_575451_10	restriction-modification (RM)	PF07275.14	ArdA	phrog_14321,phrog_2059	anti-restriction protein
CLAN004	APIS003	ArdA	AAB36891.1	uvig_579602_43	restriction-modification (RM)	PF07275.14	ArdA	phrog_14321,phrog_2059	anti-restriction protein
CLAN004	APIS003	ArdA	AAB36891.1	uvig_581395_30	restriction-modification (RM)	PF07275.14	ArdA	phrog_14321,phrog_2059	anti-restriction protein
CLAN004	APIS003	ArdA	AAB36891.1	uvig_593261_51	restriction-modification (RM)	PF07275.14	ArdA	phrog_9614,phrog_14321,phrog_2059	anti-restriction protein,NA
CLAN004	APIS003	ArdA	AAB36891.1	uvig_66451_49	restriction-modification (RM)	PF07275.14	ArdA	phrog_14321,phrog_2059	anti-restriction protein
CLAN004	APIS003	ArdA	AAB36891.1	uvig_74319_40	restriction-modification (RM)	PF07275.14	ArdA	phrog_14321,phrog_2059	anti-restriction protein
CLAN004	APIS003	ArdA	AAB36891.1	uvig_86999_22	restriction-modification (RM)	PF07275.14	ArdA	phrog_14321,phrog_2059	anti-restriction protein
CLAN018	APIS004	Acb2	ANA48877.1	ANA48877.1	cyclic oligonucleotide-based antiphage signaling system (CBASS)			phrog_29522,phrog_717	NA	Pseudomonas aeruginosa
CLAN018	APIS004	Acb2	ANA48877.1	DQ163914_00021	cyclic oligonucleotide-based antiphage signaling system (CBASS)			phrog_29522,phrog_717	NA	Pseudomonas
CLAN018	APIS004	Acb2	ANA48877.1	EF057797_00030	cyclic oligonucleotide-based antiphage signaling system (CBASS)			phrog_29522,phrog_717	NA	Vibrio
CLAN018	APIS004	Acb2	ANA48877.1	HM032710_00014	cyclic oligonucleotide-based antiphage signaling system (CBASS)			phrog_29522,phrog_717	NA	Acinetobacter
CLAN018	APIS004	Acb2	ANA48877.1	IMGVR_UViG_2032320007_000040|2032320007|ATEDB_6414140	cyclic oligonucleotide-based antiphage signaling system (CBASS)			phrog_29522	NA
CLAN018	APIS004	Acb2	ANA48877.1	IMGVR_UViG_2502545037_000001|2502545037|2502674691	cyclic oligonucleotide-based antiphage signaling system (CBASS)			phrog_29522,phrog_717	NA	Halomonas venusta
CLAN018	APIS004	Acb2	ANA48877.1	IMGVR_UViG_2504643027_000008|2504643027|2504733478	cyclic oligonucleotide-based antiphage signaling system (CBASS)			phrog_29522,phrog_717	NA	Acinetobacter baumannii
CLAN018	APIS004	Acb2	ANA48877.1	IMGVR_UViG_2508501040_000002|2508501040|2508685179	cyclic oligonucleotide-based antiphage signaling system (CBASS)			phrog_29522,phrog_717	NA	Paraburkholderia sp000178415
CLAN018	APIS004	Acb2	ANA48877.1	IMGVR_UViG_2524614738_000005|2524614738|2525595533	cyclic oligonucleotide-based antiphage signaling system (CBASS)			phrog_29522,phrog_717	NA	Pseudomonas aeruginosa
CLAN018	APIS004	Acb2	ANA48877.1	IMGVR_UViG_2526164572_000005|2526164572|2526434306	cyclic oligonucleotide-based antiphage signaling system (CBASS)			phrog_29522,phrog_717	NA	Pseudomonas_E khazarica
CLAN018	APIS004	Acb2	ANA48877.1	IMGVR_UViG_2534682263_000009|2534682263|2537192969	cyclic oligonucleotide-based antiphage signaling system (CBASS)			phrog_29522,phrog_717	NA	Acinetobacter baumannii
CLAN018	APIS004	Acb2	ANA48877.1	IMGVR_UViG_2545824735_000004|2545824735|2546612801	cyclic oligonucleotide-based antiphage signaling system (CBASS)			phrog_29522,phrog_717	NA	Acinetobacter gerneri
CLAN018	APIS004	Acb2	ANA48877.1	IMGVR_UViG_2547132297_000005|2547132297|2548190959	cyclic oligonucleotide-based antiphage signaling system (CBASS)			phrog_29522,phrog_717	NA	Acinetobacter bereziniae
CLAN018	APIS004	Acb2	ANA48877.1	IMGVR_UViG_2551306339_000008|2551306339|2552699961	cyclic oligonucleotide-based antiphage signaling system (CBASS)			phrog_29522,phrog_717	NA	Acinetobacter fasciculus
CLAN018	APIS004	Acb2	ANA48877.1	IMGVR_UViG_2554235043_000003|2554235043|2554442911	cyclic oligonucleotide-based antiphage signaling system (CBASS)			phrog_29522,phrog_717	NA	Cupriavidus basilensis_B
CLAN018	APIS004	Acb2	ANA48877.1	IMGVR_UViG_2565956643_000001|2565956643|2566544484	cyclic oligonucleotide-based antiphage signaling system (CBASS)			phrog_29522,phrog_717	NA	Acinetobacter parvus
CLAN018	APIS004	Acb2	ANA48877.1	IMGVR_UViG_2565956658_000004|2565956658|2566596652	cyclic oligonucleotide-based antiphage signaling system (CBASS)			phrog_29522,phrog_717	NA	Acinetobacter modestus
CLAN018	APIS004	Acb2	ANA48877.1	IMGVR_UViG_2565956673_000004|2565956673|2566650958	cyclic oligonucleotide-based antiphage signaling system (CBASS)			phrog_29522	NA	Acinetobacter vivianii
CLAN018	APIS004	Acb2	ANA48877.1	IMGVR_UViG_2565956675_000002|2565956675|2566656217	cyclic oligonucleotide-based antiphage signaling system (CBASS)			phrog_29522,phrog_717	NA	Acinetobacter parvus
CLAN018	APIS004	Acb2	ANA48877.1	IMGVR_UViG_2568526595_000004|2568526595|2570500329	cyclic oligonucleotide-based antiphage signaling system (CBASS)			phrog_29522,phrog_717	NA	Pseudomonas aeruginosa
CLAN018	APIS004	Acb2	ANA48877.1	IMGVR_UViG_2576861481_000001|2576861481|2578489175	cyclic oligonucleotide-based antiphage signaling system (CBASS)			phrog_29522,phrog_717	NA	Halomonas alkaliphila
CLAN018	APIS004	Acb2	ANA48877.1	IMGVR_UViG_2579778887_000004|2579778887|2581401191	cyclic oligonucleotide-based antiphage signaling system (CBASS)			phrog_29522,phrog_717	NA	Pseudomonas aeruginosa
CLAN018	APIS004	Acb2	ANA48877.1	IMGVR_UViG_2595698256_000001|2595698256|2596453250	cyclic oligonucleotide-based antiphage signaling system (CBASS)			phrog_29522,phrog_717	NA	Cupriavidus sp005503625
CLAN018	APIS004	Acb2	ANA48877.1	IMGVR_UViG_2609460094_000006|2609460094|2611414844	cyclic oligonucleotide-based antiphage signaling system (CBASS)			phrog_29522,phrog_717	NA	Burkholderia mallei
CLAN018	APIS004	Acb2	ANA48877.1	IMGVR_UViG_2623620405_000001|2623620405|2624315804	cyclic oligonucleotide-based antiphage signaling system (CBASS)			phrog_29522,phrog_717	NA
CLAN018	APIS004	Acb2	ANA48877.1	IMGVR_UViG_2648501913_000012|2648501913|2651794071	cyclic oligonucleotide-based antiphage signaling system (CBASS)			phrog_29522,phrog_717	NA	Pseudomonas nitroreducens
CLAN018	APIS004	Acb2	ANA48877.1	IMGVR_UViG_2651870219_000001|2651870219|2654146001	cyclic oligonucleotide-based antiphage signaling system (CBASS)			phrog_29522	NA
CLAN018	APIS004	Acb2	ANA48877.1	IMGVR_UViG_2663762778_000001|2663762778|2664359183	cyclic oligonucleotide-based antiphage signaling system (CBASS)			phrog_29522,phrog_717	NA	Pseudomonas_D aestusnigri
CLAN018	APIS004	Acb2	ANA48877.1	IMGVR_UViG_2671181129_000006|2671181129|2675623454	cyclic oligonucleotide-based antiphage signaling system (CBASS)			phrog_29522,phrog_717	NA	Pseudomonas aeruginosa
CLAN018	APIS004	Acb2	ANA48877.1	IMGVR_UViG_2718218507_000001|2718218507|2721734151	cyclic oligonucleotide-based antiphage signaling system (CBASS)			phrog_29522	NA	Pseudoalteromonas ulvae
CLAN018	APIS004	Acb2	ANA48877.1	IMGVR_UViG_2744054655_000001|2744054655|2745161705	cyclic oligonucleotide-based antiphage signaling system (CBASS)			phrog_29522,phrog_717	NA	Acinetobacter johnsonii
CLAN018	APIS004	Acb2	ANA48877.1	IMGVR_UViG_2767802237_000002|2767802237|2769344688	cyclic oligonucleotide-based antiphage signaling system (CBASS)			phrog_29522	NA	Acinetobacter soli
CLAN018	APIS004	Acb2	ANA48877.1	IMGVR_UViG_2788500222_000002|2788500222|2789919251	cyclic oligonucleotide-based antiphage signaling system (CBASS)			phrog_29522,phrog_717	NA	Rahnella sp002951615
CLAN018	APIS004	Acb2	ANA48877.1	IMGVR_UViG_2802429391_000004|2802429391|2805265224	cyclic oligonucleotide-based antiphage signaling system (CBASS)			phrog_29522,phrog_717	NA	Acinetobacter
CLAN018	APIS004	Acb2	ANA48877.1	IMGVR_UViG_2823166645_000001|2823166645|2823167869	cyclic oligonucleotide-based antiphage signaling system (CBASS)			phrog_29522,phrog_717	NA	Cupriavidus metallidurans
CLAN018	APIS004	Acb2	ANA48877.1	IMGVR_UViG_2831348850_000002|2831348850|2831349629	cyclic oligonucleotide-based antiphage signaling system (CBASS)			phrog_29522	NA	Parahaliea mediterranea
CLAN018	APIS004	Acb2	ANA48877.1	IMGVR_UViG_2856383045_000001|2856383045|2856383999	cyclic oligonucleotide-based antiphage signaling system (CBASS)			phrog_29522	NA	Stenotrophomonas maltophilia
CLAN018	APIS004	Acb2	ANA48877.1	IMGVR_UViG_2861657729_000001|2861657729|2861658080	cyclic oligonucleotide-based antiphage signaling system (CBASS)			phrog_29522	NA	Oceanisphaera
CLAN018	APIS004	Acb2	ANA48877.1	IMGVR_UViG_2880074916_000003|2880074916|2880077465	cyclic oligonucleotide-based antiphage signaling system (CBASS)			phrog_29522	NA	Acinetobacter wuhouensis
CLAN018	APIS004	Acb2	ANA48877.1	IMGVR_UViG_2888740852_000004|2888740852|2888747208	cyclic oligonucleotide-based antiphage signaling system (CBASS)			phrog_29522,phrog_717	NA	Pseudomonas aeruginosa
CLAN018	APIS004	Acb2	ANA48877.1	IMGVR_UViG_2888774381_000003|2888774381|2888778417	cyclic oligonucleotide-based antiphage signaling system (CBASS)			phrog_29522,phrog_717	NA	Pseudomonas aeruginosa
CLAN018	APIS004	Acb2	ANA48877.1	IMGVR_UViG_2889634041_000006|2889634041|2889638329	cyclic oligonucleotide-based antiphage signaling system (CBASS)			phrog_29522,phrog_717	NA	Acerihabitans sp005217455
CLAN018	APIS004	Acb2	ANA48877.1	IMGVR_UViG_2916658439_000001|2916658439|2916660417	cyclic oligonucleotide-based antiphage signaling system (CBASS)			phrog_29522,phrog_717	NA	Acinetobacter indicus
CLAN018	APIS004	Acb2	ANA48877.1	IMGVR_UViG_2937602269_000001|2937602269|2937602890	cyclic oligonucleotide-based antiphage signaling system (CBASS)			phrog_29522	NA	Stenotrophomonas maltophilia_Q
CLAN018	APIS004	Acb2	ANA48877.1	IMGVR_UViG_3300000974_000001|3300000974|JGI12031J13088_10000150	cyclic oligonucleotide-based antiphage signaling system (CBASS)			phrog_29522	NA	Methylophagaceae
CLAN018	APIS004	Acb2	ANA48877.1	IMGVR_UViG_3300001264_000003|3300001264|BBAY68_1000004518	cyclic oligonucleotide-based antiphage signaling system (CBASS)			phrog_29522	NA
CLAN018	APIS004	Acb2	ANA48877.1	IMGVR_UViG_3300001580_000019|3300001580|Draft_1000016260	cyclic oligonucleotide-based antiphage signaling system (CBASS)			phrog_29522,phrog_717	NA
CLAN018	APIS004	Acb2	ANA48877.1	IMGVR_UViG_3300002461_000256|3300002461|AADWTP_1001815944	cyclic oligonucleotide-based antiphage signaling system (CBASS)			phrog_29522,phrog_717	NA
CLAN018	APIS004	Acb2	ANA48877.1	IMGVR_UViG_3300003322_000642|3300003322|rootL2_1000744829	cyclic oligonucleotide-based antiphage signaling system (CBASS)			phrog_29522,phrog_717	NA
CLAN018	APIS004	Acb2	ANA48877.1	IMGVR_UViG_3300003406_000002|3300003406|JGI26538J50259_100006746	cyclic oligonucleotide-based antiphage signaling system (CBASS)			phrog_29522	NA
CLAN018	APIS004	Acb2	ANA48877.1	IMGVR_UViG_3300003543_000057|3300003543|FS898DNA_100287707	cyclic oligonucleotide-based antiphage signaling system (CBASS)			phrog_29522	NA
CLAN018	APIS004	Acb2	ANA48877.1	IMGVR_UViG_3300003702_000009|3300003702|PicMicro_1000091328	cyclic oligonucleotide-based antiphage signaling system (CBASS)			phrog_29522	NA	Gammaproteobacteria
CLAN018	APIS004	Acb2	ANA48877.1	IMGVR_UViG_3300005046_000003|3300005046|Ga0068537_100003141	cyclic oligonucleotide-based antiphage signaling system (CBASS)			phrog_29522,phrog_717	NA	Aeromonas
CLAN018	APIS004	Acb2	ANA48877.1	IMGVR_UViG_3300005066_000071|3300005066|Ga0068536_100217012	cyclic oligonucleotide-based antiphage signaling system (CBASS)			phrog_29522,phrog_717	NA
CLAN018	APIS004	Acb2	ANA48877.1	IMGVR_UViG_3300005076_000037|3300005076|Ga0069612_1000082031	cyclic oligonucleotide-based antiphage signaling system (CBASS)			phrog_29522,phrog_717	NA	Aeromonas
CLAN018	APIS004	Acb2	ANA48877.1	IMGVR_UViG_3300005076_000393|3300005076|Ga0069612_1000327710	cyclic oligonucleotide-based antiphage signaling system (CBASS)			phrog_29522,phrog_717	NA
CLAN018	APIS004	Acb2	ANA48877.1	IMGVR_UViG_3300005437_000005|3300005437|Ga0070710_1000006911	cyclic oligonucleotide-based antiphage signaling system (CBASS)			phrog_29522	NA
CLAN018	APIS004	Acb2	ANA48877.1	IMGVR_UViG_3300005511_000013|3300005511|Ga0077121_1000073040	cyclic oligonucleotide-based antiphage signaling system (CBASS)			phrog_29522	NA	Xanthomonadaceae
CLAN018	APIS004	Acb2	ANA48877.1	IMGVR_UViG_3300005611_000251|3300005611|Ga0074647_100053529	cyclic oligonucleotide-based antiphage signaling system (CBASS)			phrog_29522,phrog_717	NA
CLAN018	APIS004	Acb2	ANA48877.1	IMGVR_UViG_3300005961_000013|3300005961|Ga0075157_10000031141	cyclic oligonucleotide-based antiphage signaling system (CBASS)			phrog_29522,phrog_717	NA
CLAN018	APIS004	Acb2	ANA48877.1	IMGVR_UViG_3300006182_000058|3300006182|Ga0075033_10002327	cyclic oligonucleotide-based antiphage signaling system (CBASS)			phrog_29522,phrog_717	NA	Pseudomonas_E
CLAN018	APIS004	Acb2	ANA48877.1	IMGVR_UViG_3300006467_000763|3300006467|Ga0099972_125359027	cyclic oligonucleotide-based antiphage signaling system (CBASS)			phrog_29522	NA
CLAN018	APIS004	Acb2	ANA48877.1	IMGVR_UViG_3300007276_000598|3300007276|Ga0070747_100071516	cyclic oligonucleotide-based antiphage signaling system (CBASS)			phrog_29522	NA
CLAN018	APIS004	Acb2	ANA48877.1	IMGVR_UViG_3300009004_000075|3300009004|Ga0100377_100464313	cyclic oligonucleotide-based antiphage signaling system (CBASS)			phrog_29522	NA
CLAN018	APIS004	Acb2	ANA48877.1	IMGVR_UViG_3300009095_000026|3300009095|Ga0079224_10000032348	cyclic oligonucleotide-based antiphage signaling system (CBASS)			phrog_29522	NA	Gammaproteobacteria
CLAN018	APIS004	Acb2	ANA48877.1	IMGVR_UViG_3300009419_000014|3300009419|Ga0114982_100002068	cyclic oligonucleotide-based antiphage signaling system (CBASS)			phrog_29522	NA
CLAN018	APIS004	Acb2	ANA48877.1	IMGVR_UViG_3300009783_000016|3300009783|Ga0116158_1000115826	cyclic oligonucleotide-based antiphage signaling system (CBASS)			phrog_29522,phrog_717	NA
CLAN018	APIS004	Acb2	ANA48877.1	IMGVR_UViG_3300011189_000116|3300011189|Ga0136558_100153122	cyclic oligonucleotide-based antiphage signaling system (CBASS)			phrog_29522,phrog_717	NA
CLAN018	APIS004	Acb2	ANA48877.1	IMGVR_UViG_3300011240_000041|3300011240|Ga0122762_100027117	cyclic oligonucleotide-based antiphage signaling system (CBASS)			phrog_29522,phrog_717	NA	Acinetobacter
CLAN018	APIS004	Acb2	ANA48877.1	IMGVR_UViG_3300011259_000019|3300011259|Ga0151662_100125714	cyclic oligonucleotide-based antiphage signaling system (CBASS)			phrog_29522,phrog_717	NA	Enterobacterales
CLAN018	APIS004	Acb2	ANA48877.1	IMGVR_UViG_3300011477_000006|3300011477|Ga0120895_100001249	cyclic oligonucleotide-based antiphage signaling system (CBASS)			phrog_29522	NA	Acinetobacter
CLAN018	APIS004	Acb2	ANA48877.1	IMGVR_UViG_3300011523_000001|3300011523|Ga0122244_10004722	cyclic oligonucleotide-based antiphage signaling system (CBASS)			phrog_29522,phrog_717	NA
CLAN018	APIS004	Acb2	ANA48877.1	IMGVR_UViG_3300011646_000013|3300011646|Ga0120987_10000511	cyclic oligonucleotide-based antiphage signaling system (CBASS)			phrog_29522	NA	Acinetobacter
CLAN018	APIS004	Acb2	ANA48877.1	IMGVR_UViG_3300011686_000007|3300011686|Ga0121192_1008841	cyclic oligonucleotide-based antiphage signaling system (CBASS)			phrog_29522	NA
CLAN018	APIS004	Acb2	ANA48877.1	IMGVR_UViG_3300011713_000037|3300011713|Ga0120847_10001616	cyclic oligonucleotide-based antiphage signaling system (CBASS)			phrog_29522,phrog_717	NA	Acinetobacter
CLAN018	APIS004	Acb2	ANA48877.1	IMGVR_UViG_3300011784_000004|3300011784|Ga0122112_10006213	cyclic oligonucleotide-based antiphage signaling system (CBASS)			phrog_29522,phrog_717	NA
CLAN018	APIS004	Acb2	ANA48877.1	IMGVR_UViG_3300011813_000043|3300011813|Ga0121585_10014950	cyclic oligonucleotide-based antiphage signaling system (CBASS)			phrog_29522,phrog_717	NA	Moraxella_A
CLAN018	APIS004	Acb2	ANA48877.1	IMGVR_UViG_3300011895_000033|3300011895|Ga0121009_100034120	cyclic oligonucleotide-based antiphage signaling system (CBASS)			phrog_29522,phrog_717	NA	Pseudomonas_A
CLAN018	APIS004	Acb2	ANA48877.1	IMGVR_UViG_3300011984_000011|3300011984|Ga0119931_100002820	cyclic oligonucleotide-based antiphage signaling system (CBASS)			phrog_29522,phrog_717	NA
CLAN018	APIS004	Acb2	ANA48877.1	IMGVR_UViG_3300012032_000041|3300012032|Ga0136554_10025711	cyclic oligonucleotide-based antiphage signaling system (CBASS)			phrog_29522,phrog_717	NA	Acinetobacter
CLAN018	APIS004	Acb2	ANA48877.1	IMGVR_UViG_3300012819_000003|3300012819|Ga0160468_10031010	cyclic oligonucleotide-based antiphage signaling system (CBASS)			phrog_29522	NA
CLAN018	APIS004	Acb2	ANA48877.1	IMGVR_UViG_3300013104_000091|3300013104|Ga0157370_100033219	cyclic oligonucleotide-based antiphage signaling system (CBASS)			phrog_29522,phrog_717	NA	Acinetobacter
CLAN018	APIS004	Acb2	ANA48877.1	IMGVR_UViG_3300013104_000107|3300013104|Ga0157370_100048804	cyclic oligonucleotide-based antiphage signaling system (CBASS)			phrog_29522,phrog_717	NA
CLAN018	APIS004	Acb2	ANA48877.1	IMGVR_UViG_3300013718_000001|3300013718|Ga0120911_10002723	cyclic oligonucleotide-based antiphage signaling system (CBASS)			phrog_29522,phrog_717	NA
CLAN018	APIS004	Acb2	ANA48877.1	IMGVR_UViG_3300015360_000032|3300015360|Ga0163144_1000067438	cyclic oligonucleotide-based antiphage signaling system (CBASS)			phrog_29522	NA
CLAN018	APIS004	Acb2	ANA48877.1	IMGVR_UViG_3300015609_000078|3300015609|Ga0182411_10058225	cyclic oligonucleotide-based antiphage signaling system (CBASS)			phrog_29522	NA	Acinetobacter
CLAN018	APIS004	Acb2	ANA48877.1	IMGVR_UViG_3300016265_000497|3300016265|Ga0185706_10002115	cyclic oligonucleotide-based antiphage signaling system (CBASS)			phrog_29522,phrog_717	NA
CLAN018	APIS004	Acb2	ANA48877.1	IMGVR_UViG_3300016467_000088|3300016467|Ga0186761_1015986	cyclic oligonucleotide-based antiphage signaling system (CBASS)			phrog_29522,phrog_717	NA
CLAN018	APIS004	Acb2	ANA48877.1	IMGVR_UViG_3300017553_000003|3300017553|Ga0182744_100010730	cyclic oligonucleotide-based antiphage signaling system (CBASS)			phrog_29522	NA
CLAN018	APIS004	Acb2	ANA48877.1	IMGVR_UViG_3300017705_000593|3300017705|Ga0181372_10000888	cyclic oligonucleotide-based antiphage signaling system (CBASS)			phrog_29522	NA
CLAN018	APIS004	Acb2	ANA48877.1	IMGVR_UViG_3300017747_002857|3300017747|Ga0181352_100009955	cyclic oligonucleotide-based antiphage signaling system (CBASS)			phrog_29522,phrog_717	NA
CLAN018	APIS004	Acb2	ANA48877.1	IMGVR_UViG_3300018405_000001|3300018405|Ga0194138_100000422	cyclic oligonucleotide-based antiphage signaling system (CBASS)			phrog_29522,phrog_717	NA	Enterobacterales
CLAN018	APIS004	Acb2	ANA48877.1	IMGVR_UViG_3300018405_000176|3300018405|Ga0194138_100015854	cyclic oligonucleotide-based antiphage signaling system (CBASS)			phrog_29522,phrog_717	NA
CLAN018	APIS004	Acb2	ANA48877.1	IMGVR_UViG_3300018412_000618|3300018412|Ga0194136_10022612	cyclic oligonucleotide-based antiphage signaling system (CBASS)			phrog_29522,phrog_717	NA
CLAN018	APIS004	Acb2	ANA48877.1	IMGVR_UViG_3300020036_009891|3300020036|Ga0206648_100160524	cyclic oligonucleotide-based antiphage signaling system (CBASS)			phrog_29522,phrog_717	NA
CLAN018	APIS004	Acb2	ANA48877.1	IMGVR_UViG_3300020045_005967|3300020045|Ga0206662_10017019	cyclic oligonucleotide-based antiphage signaling system (CBASS)			phrog_29522,phrog_717	NA
CLAN018	APIS004	Acb2	ANA48877.1	IMGVR_UViG_3300020046_001214|3300020046|Ga0206646_100541713	cyclic oligonucleotide-based antiphage signaling system (CBASS)			phrog_29522,phrog_717	NA
CLAN018	APIS004	Acb2	ANA48877.1	IMGVR_UViG_3300020246_000220|3300020246|Ga0211707_10010545	cyclic oligonucleotide-based antiphage signaling system (CBASS)			phrog_29522,phrog_717	NA	Pseudomonas_D
CLAN018	APIS004	Acb2	ANA48877.1	IMGVR_UViG_3300020300_000009|3300020300|Ga0211662_10026538	cyclic oligonucleotide-based antiphage signaling system (CBASS)			phrog_29522,phrog_717	NA	Pseudomonas_D
CLAN018	APIS004	Acb2	ANA48877.1	IMGVR_UViG_3300020811_000213|3300020811|Ga0214091_100992033	cyclic oligonucleotide-based antiphage signaling system (CBASS)			phrog_29522,phrog_717	NA
CLAN018	APIS004	Acb2	ANA48877.1	IMGVR_UViG_3300022178_002301|3300022178|Ga0196887_10008944	cyclic oligonucleotide-based antiphage signaling system (CBASS)			phrog_29522	NA
CLAN018	APIS004	Acb2	ANA48877.1	IMGVR_UViG_3300022540_000446|3300022540|Ga0247425_100016135	cyclic oligonucleotide-based antiphage signaling system (CBASS)			phrog_29522,phrog_717	NA
CLAN018	APIS004	Acb2	ANA48877.1	IMGVR_UViG_3300022542_000498|3300022542|Ga0247412_113466412	cyclic oligonucleotide-based antiphage signaling system (CBASS)			phrog_29522,phrog_717	NA
CLAN018	APIS004	Acb2	ANA48877.1	IMGVR_UViG_3300022665_000009|3300022665|Ga0247390_101417617	cyclic oligonucleotide-based antiphage signaling system (CBASS)			phrog_29522,phrog_717	NA	Acinetobacter
CLAN018	APIS004	Acb2	ANA48877.1	IMGVR_UViG_3300022707_001498|3300022707|Ga0247389_1000004864	cyclic oligonucleotide-based antiphage signaling system (CBASS)			phrog_29522	NA
CLAN018	APIS004	Acb2	ANA48877.1	IMGVR_UViG_3300022741_000089|3300022741|Ga0206116_100017759	cyclic oligonucleotide-based antiphage signaling system (CBASS)			phrog_29522,phrog_717	NA	Pseudomonadaceae
CLAN018	APIS004	Acb2	ANA48877.1	IMGVR_UViG_3300022821_000033|3300022821|Ga0222673_100013234	cyclic oligonucleotide-based antiphage signaling system (CBASS)			phrog_29522	NA
CLAN018	APIS004	Acb2	ANA48877.1	IMGVR_UViG_3300022822_000015|3300022822|Ga0222646_10002416	cyclic oligonucleotide-based antiphage signaling system (CBASS)			phrog_29522	NA
CLAN018	APIS004	Acb2	ANA48877.1	IMGVR_UViG_3300024279_000032|3300024279|Ga0247692_100023414	cyclic oligonucleotide-based antiphage signaling system (CBASS)			phrog_29522,phrog_717	NA
CLAN018	APIS004	Acb2	ANA48877.1	IMGVR_UViG_3300024294_000822|3300024294|Ga0228664_100034018	cyclic oligonucleotide-based antiphage signaling system (CBASS)			phrog_29522,phrog_717	NA
CLAN018	APIS004	Acb2	ANA48877.1	IMGVR_UViG_3300024308_000057|3300024308|Ga0247725_100054938	cyclic oligonucleotide-based antiphage signaling system (CBASS)			phrog_29522,phrog_717	NA
CLAN018	APIS004	Acb2	ANA48877.1	IMGVR_UViG_3300024996_000004|3300024996|Ga0209916_1000062166	cyclic oligonucleotide-based antiphage signaling system (CBASS)			phrog_29522	NA
CLAN018	APIS004	Acb2	ANA48877.1	IMGVR_UViG_3300025018_000924|3300025018|Ga0210043_100303412	cyclic oligonucleotide-based antiphage signaling system (CBASS)			phrog_29522	NA
CLAN018	APIS004	Acb2	ANA48877.1	IMGVR_UViG_3300025177_000001|3300025177|Ga0208208_10000313	cyclic oligonucleotide-based antiphage signaling system (CBASS)			phrog_29522	NA	Methylophagaceae
CLAN018	APIS004	Acb2	ANA48877.1	IMGVR_UViG_3300025299_000022|3300025299|Ga0209256_10031723	cyclic oligonucleotide-based antiphage signaling system (CBASS)			phrog_29522	NA
CLAN018	APIS004	Acb2	ANA48877.1	IMGVR_UViG_3300025882_000012|3300025882|Ga0209097_1000047457	cyclic oligonucleotide-based antiphage signaling system (CBASS)			phrog_29522,phrog_717	NA
CLAN018	APIS004	Acb2	ANA48877.1	IMGVR_UViG_3300025896_000201|3300025896|Ga0208916_1000034814	cyclic oligonucleotide-based antiphage signaling system (CBASS)			phrog_29522,phrog_28387	NA
CLAN018	APIS004	Acb2	ANA48877.1	IMGVR_UViG_3300025898_000014|3300025898|Ga0207692_1000003152	cyclic oligonucleotide-based antiphage signaling system (CBASS)			phrog_29522	NA
CLAN018	APIS004	Acb2	ANA48877.1	IMGVR_UViG_3300026851_000051|3300026851|Ga0209070_1001737	cyclic oligonucleotide-based antiphage signaling system (CBASS)			phrog_29522,phrog_717	NA	Pseudomonas_E
CLAN018	APIS004	Acb2	ANA48877.1	IMGVR_UViG_3300026907_000030|3300026907|Ga0209699_1014937	cyclic oligonucleotide-based antiphage signaling system (CBASS)			phrog_29522,phrog_717	NA	Pseudomonadaceae
CLAN018	APIS004	Acb2	ANA48877.1	IMGVR_UViG_3300027673_000001|3300027673|Ga0209278_100007618	cyclic oligonucleotide-based antiphage signaling system (CBASS)			phrog_29522,phrog_717	NA
CLAN018	APIS004	Acb2	ANA48877.1	IMGVR_UViG_3300027710_000023|3300027710|Ga0209599_1000007054	cyclic oligonucleotide-based antiphage signaling system (CBASS)			phrog_29522	NA
CLAN018	APIS004	Acb2	ANA48877.1	IMGVR_UViG_3300027719_000271|3300027719|Ga0209467_100022485	cyclic oligonucleotide-based antiphage signaling system (CBASS)			phrog_29522	NA	Chlorobium
CLAN018	APIS004	Acb2	ANA48877.1	IMGVR_UViG_3300027851_000046|3300027851|Ga0209066_1000072878	cyclic oligonucleotide-based antiphage signaling system (CBASS)			phrog_29522,phrog_717	NA	Pseudomonas_E
CLAN018	APIS004	Acb2	ANA48877.1	IMGVR_UViG_3300028042_000007|3300028042|Ga0256844_100000328	cyclic oligonucleotide-based antiphage signaling system (CBASS)			phrog_29522	NA
CLAN018	APIS004	Acb2	ANA48877.1	IMGVR_UViG_3300028215_000016|3300028215|Ga0302076_1005282	cyclic oligonucleotide-based antiphage signaling system (CBASS)			phrog_29522	NA
CLAN018	APIS004	Acb2	ANA48877.1	IMGVR_UViG_3300028372_000015|3300028372|Ga0306901_10000963	cyclic oligonucleotide-based antiphage signaling system (CBASS)			phrog_29522	NA
CLAN018	APIS004	Acb2	ANA48877.1	IMGVR_UViG_3300028378_000073|3300028378|Ga0306868_10015933	cyclic oligonucleotide-based antiphage signaling system (CBASS)			phrog_29522,phrog_717	NA
CLAN018	APIS004	Acb2	ANA48877.1	IMGVR_UViG_3300028490_000069|3300028490|Ga0256824_100031372	cyclic oligonucleotide-based antiphage signaling system (CBASS)			phrog_29522	NA
CLAN018	APIS004	Acb2	ANA48877.1	IMGVR_UViG_3300028588_000538|3300028588|Ga0265780_100032314	cyclic oligonucleotide-based antiphage signaling system (CBASS)			phrog_29522	NA
CLAN018	APIS004	Acb2	ANA48877.1	IMGVR_UViG_3300028843_000062|3300028843|Ga0310045_100001488	cyclic oligonucleotide-based antiphage signaling system (CBASS)			phrog_29522	NA
CLAN018	APIS004	Acb2	ANA48877.1	IMGVR_UViG_3300029199_000002|3300029199|Ga0168647_10011319	cyclic oligonucleotide-based antiphage signaling system (CBASS)			phrog_29522,phrog_717	NA
CLAN018	APIS004	Acb2	ANA48877.1	IMGVR_UViG_3300029262_000266|3300029262|Ga0309896_11518517	cyclic oligonucleotide-based antiphage signaling system (CBASS)			phrog_29522,phrog_717	NA	Pseudomonadaceae
CLAN018	APIS004	Acb2	ANA48877.1	IMGVR_UViG_3300029288_000212|3300029288|Ga0265297_1000146776	cyclic oligonucleotide-based antiphage signaling system (CBASS)			phrog_29522,phrog_717	NA
CLAN018	APIS004	Acb2	ANA48877.1	IMGVR_UViG_3300031237_000266|3300031237|Ga0255334_100028627	cyclic oligonucleotide-based antiphage signaling system (CBASS)			phrog_29522,phrog_717	NA
CLAN018	APIS004	Acb2	ANA48877.1	IMGVR_UViG_3300031415_000164|3300031415|Ga0308172_100036738	cyclic oligonucleotide-based antiphage signaling system (CBASS)			phrog_29522	NA
CLAN018	APIS004	Acb2	ANA48877.1	IMGVR_UViG_3300031836_000007|3300031836|Ga0307486_100021849	cyclic oligonucleotide-based antiphage signaling system (CBASS)			phrog_29522,phrog_717	NA
CLAN018	APIS004	Acb2	ANA48877.1	IMGVR_UViG_3300032129_000015|3300032129|Ga0314772_100008946	cyclic oligonucleotide-based antiphage signaling system (CBASS)			phrog_29522,phrog_717	NA
CLAN018	APIS004	Acb2	ANA48877.1	IMGVR_UViG_3300032215_000613|3300032215|Ga0335241_1023138023	cyclic oligonucleotide-based antiphage signaling system (CBASS)			phrog_29522,phrog_717	NA	Moraxellaceae
CLAN018	APIS004	Acb2	ANA48877.1	IMGVR_UViG_3300032220_000738|3300032220|Ga0335256_10260679	cyclic oligonucleotide-based antiphage signaling system (CBASS)			phrog_29522	NA	Acinetobacter
CLAN018	APIS004	Acb2	ANA48877.1	IMGVR_UViG_3300032220_002257|3300032220|Ga0335256_122203251	cyclic oligonucleotide-based antiphage signaling system (CBASS)			phrog_29522	NA	Acinetobacter
CLAN018	APIS004	Acb2	ANA48877.1	IMGVR_UViG_3300032954_000387|3300032954|Ga0335083_1001883616	cyclic oligonucleotide-based antiphage signaling system (CBASS)			phrog_29522	NA	Gammaproteobacteria
CLAN018	APIS004	Acb2	ANA48877.1	IMGVR_UViG_3300033070_001297|3300033070|Ga0364486_1021626	cyclic oligonucleotide-based antiphage signaling system (CBASS)			phrog_29522	NA
CLAN018	APIS004	Acb2	ANA48877.1	IMGVR_UViG_3300033072_000484|3300033072|Ga0364570_1000672	cyclic oligonucleotide-based antiphage signaling system (CBASS)			phrog_29522,phrog_717	NA	Aeromonas
CLAN018	APIS004	Acb2	ANA48877.1	IMGVR_UViG_3300033121_002057|3300033121|Ga0364571_1034145	cyclic oligonucleotide-based antiphage signaling system (CBASS)			phrog_29522	NA
CLAN018	APIS004	Acb2	ANA48877.1	IMGVR_UViG_3300033146_004322|3300033146|Ga0366841_100399128	cyclic oligonucleotide-based antiphage signaling system (CBASS)			phrog_29522	NA
CLAN018	APIS004	Acb2	ANA48877.1	IMGVR_UViG_3300034072_001068|3300034072|Ga0310127_009807_915_1241	cyclic oligonucleotide-based antiphage signaling system (CBASS)			phrog_29522,phrog_717	NA
CLAN018	APIS004	Acb2	ANA48877.1	IMGVR_UViG_3300035034_000584|3300035034|Ga0374946_116377_2558_2860	cyclic oligonucleotide-based antiphage signaling system (CBASS)			phrog_29522,phrog_717	NA
CLAN018	APIS004	Acb2	ANA48877.1	IMGVR_UViG_3300035072_000126|3300035072|Ga0373476_0000002_198383_198709	cyclic oligonucleotide-based antiphage signaling system (CBASS)			phrog_29522,phrog_717	NA
CLAN018	APIS004	Acb2	ANA48877.1	IMGVR_UViG_3300035312_000309|3300035312|Ga0393750_068909_53384_53653	cyclic oligonucleotide-based antiphage signaling system (CBASS)			phrog_29522,phrog_717	NA
CLAN018	APIS004	Acb2	ANA48877.1	IMGVR_UViG_3300035491_000177|3300035491|Ga0376444_000345_16405_16713	cyclic oligonucleotide-based antiphage signaling system (CBASS)			phrog_29522,phrog_717	NA
CLAN018	APIS004	Acb2	ANA48877.1	IMGVR_UViG_3300035491_000192|3300035491|Ga0376444_000503_14085_14390	cyclic oligonucleotide-based antiphage signaling system (CBASS)			phrog_29522,phrog_717	NA	Gammaproteobacteria
CLAN018	APIS004	Acb2	ANA48877.1	IMGVR_UViG_3300035659_000092|3300035659|Ga0373628_0002543_11224_11520	cyclic oligonucleotide-based antiphage signaling system (CBASS)			phrog_29522	NA
CLAN018	APIS004	Acb2	ANA48877.1	IMGVR_UViG_3300035661_000023|3300035661|Ga0373633_0000153_86692_86973	cyclic oligonucleotide-based antiphage signaling system (CBASS)			phrog_29522,phrog_717	NA
CLAN018	APIS004	Acb2	ANA48877.1	IMGVR_UViG_3300035698_000567|3300035698|Ga0374944_604885_603_827	cyclic oligonucleotide-based antiphage signaling system (CBASS)			phrog_29522	NA
CLAN018	APIS004	Acb2	ANA48877.1	IMGVR_UViG_3300035698_006655|3300035698|Ga0374944_604870_5936_6256	cyclic oligonucleotide-based antiphage signaling system (CBASS)			phrog_29522	NA
CLAN018	APIS004	Acb2	ANA48877.1	IMGVR_UViG_3300037312_001329|3300037312|Ga0395899_0000135_38146_38433	cyclic oligonucleotide-based antiphage signaling system (CBASS)			phrog_29522	NA
CLAN018	APIS004	Acb2	ANA48877.1	IMGVR_UViG_3300037466_000352|3300037466|Ga0395898_0000160_39642_39890	cyclic oligonucleotide-based antiphage signaling system (CBASS)			phrog_29522	NA
CLAN018	APIS004	Acb2	ANA48877.1	IMGVR_UViG_3300037483_000363|3300037483|Ga0395805_0021618_3330_3605	cyclic oligonucleotide-based antiphage signaling system (CBASS)			phrog_29522,phrog_717	NA
CLAN018	APIS004	Acb2	ANA48877.1	IMGVR_UViG_3300037515_000093|3300037515|Ga0395803_0000758_31415_31654	cyclic oligonucleotide-based antiphage signaling system (CBASS)			phrog_29522	NA
CLAN018	APIS004	Acb2	ANA48877.1	IMGVR_UViG_3300037558_001523|3300037558|Ga0314846_0001572_13636_13938	cyclic oligonucleotide-based antiphage signaling system (CBASS)			phrog_29522,phrog_717	NA
CLAN018	APIS004	Acb2	ANA48877.1	IMGVR_UViG_3300037587_000193|3300037587|Ga0310923_0000648_1368_1634	cyclic oligonucleotide-based antiphage signaling system (CBASS)			phrog_29522	NA
CLAN018	APIS004	Acb2	ANA48877.1	IMGVR_UViG_3300039918_000009|3300039918|Ga0438467_00207_26979_27302	cyclic oligonucleotide-based antiphage signaling system (CBASS)			phrog_29522,phrog_717	NA
CLAN018	APIS004	Acb2	ANA48877.1	IMGVR_UViG_3300040801_003223|3300040801|Ga0450804_3025023_20941_21165	cyclic oligonucleotide-based antiphage signaling system (CBASS)			phrog_29522	NA
CLAN018	APIS004	Acb2	ANA48877.1	IMGVR_UViG_3300042208_000009|3300042208|Ga0451587_000919_14809_15162	cyclic oligonucleotide-based antiphage signaling system (CBASS)			phrog_29522,phrog_717	NA	Shewanella
CLAN018	APIS004	Acb2	ANA48877.1	IMGVR_UViG_3300044656_000020|3300044656|Ga0466969_0000003_51168_51464	cyclic oligonucleotide-based antiphage signaling system (CBASS)			phrog_29522	NA
CLAN018	APIS004	Acb2	ANA48877.1	IMGVR_UViG_3300045141_000181|3300045141|Ga0467008_0000031_19627_19878	cyclic oligonucleotide-based antiphage signaling system (CBASS)			phrog_29522	NA
CLAN018	APIS004	Acb2	ANA48877.1	IMGVR_UViG_3300045747_000276|3300045747|Ga0485825_0000106_33444_33731	cyclic oligonucleotide-based antiphage signaling system (CBASS)			phrog_29522	NA
CLAN018	APIS004	Acb2	ANA48877.1	IMGVR_UViG_3300045836_000008|3300045836|Ga0466958_0000001_22575_22823	cyclic oligonucleotide-based antiphage signaling system (CBASS)			phrog_29522	NA
CLAN018	APIS004	Acb2	ANA48877.1	IMGVR_UViG_3300045976_000096|3300045976|Ga0466967_0000011_83797_84096	cyclic oligonucleotide-based antiphage signaling system (CBASS)			phrog_29522,phrog_717	NA
CLAN018	APIS004	Acb2	ANA48877.1	IMGVR_UViG_3300046001_006334|3300046001|Ga0485176_0001024_13418_13660	cyclic oligonucleotide-based antiphage signaling system (CBASS)			phrog_29522	NA
CLAN018	APIS004	Acb2	ANA48877.1	IMGVR_UViG_3300046021_000471|3300046021|Ga0455801_002529_4923_5231	cyclic oligonucleotide-based antiphage signaling system (CBASS)			phrog_29522,phrog_717	NA
CLAN018	APIS004	Acb2	ANA48877.1	IMGVR_UViG_3300046096_000832|3300046096|Ga0456302_0000381_550_774	cyclic oligonucleotide-based antiphage signaling system (CBASS)			phrog_29522	NA
CLAN018	APIS004	Acb2	ANA48877.1	IMGVR_UViG_3300046131_000022|3300046131|Ga0496892_0000173_65957_66262	cyclic oligonucleotide-based antiphage signaling system (CBASS)			phrog_29522	NA
CLAN018	APIS004	Acb2	ANA48877.1	IMGVR_UViG_3300046313_000683|3300046313|Ga0456298_000003_18925_19200	cyclic oligonucleotide-based antiphage signaling system (CBASS)			phrog_29522	NA
CLAN018	APIS004	Acb2	ANA48877.1	IMGVR_UViG_3300046373_000069|3300046373|Ga0494103_000067_64890_65174	cyclic oligonucleotide-based antiphage signaling system (CBASS)			phrog_29522	NA
CLAN018	APIS004	Acb2	ANA48877.1	IMGVR_UViG_3300046459_000148|3300046459|Ga0495629_0000472_9308_9595	cyclic oligonucleotide-based antiphage signaling system (CBASS)			phrog_29522	NA
CLAN018	APIS004	Acb2	ANA48877.1	IMGVR_UViG_3300046460_000307|3300046460|Ga0495638_0001467_13350_13649	cyclic oligonucleotide-based antiphage signaling system (CBASS)			phrog_29522	NA
CLAN018	APIS004	Acb2	ANA48877.1	IMGVR_UViG_3300046471_000080|3300046471|Ga0495650_0001237_17914_18153	cyclic oligonucleotide-based antiphage signaling system (CBASS)			phrog_29522	NA
CLAN018	APIS004	Acb2	ANA48877.1	IMGVR_UViG_3300046500_000227|3300046500|Ga0495596_0000022_24130_24354	cyclic oligonucleotide-based antiphage signaling system (CBASS)			phrog_29522,phrog_717	NA
CLAN018	APIS004	Acb2	ANA48877.1	IMGVR_UViG_3300046534_001439|3300046534|Ga0491194_0024500_6319_6621	cyclic oligonucleotide-based antiphage signaling system (CBASS)			phrog_29522	NA
CLAN018	APIS004	Acb2	ANA48877.1	IMGVR_UViG_3300046543_000050|3300046543|Ga0495645_0000015_82175_82495	cyclic oligonucleotide-based antiphage signaling system (CBASS)			phrog_29522	NA
CLAN018	APIS004	Acb2	ANA48877.1	IMGVR_UViG_3300046665_000288|3300046665|Ga0495661_0000270_23264_23587	cyclic oligonucleotide-based antiphage signaling system (CBASS)			phrog_29522,phrog_717	NA
CLAN018	APIS004	Acb2	ANA48877.1	IMGVR_UViG_3300046665_000400|3300046665|Ga0495661_0000523_3118_3402	cyclic oligonucleotide-based antiphage signaling system (CBASS)			phrog_29522	NA	Acinetobacter
CLAN018	APIS004	Acb2	ANA48877.1	IMGVR_UViG_3300046692_000383|3300046692|Ga0495671_0000133_1661_1951	cyclic oligonucleotide-based antiphage signaling system (CBASS)			phrog_29522	NA
CLAN018	APIS004	Acb2	ANA48877.1	IMGVR_UViG_3300047444_000069|3300047444|Ga0495675_0000006_152011_152307	cyclic oligonucleotide-based antiphage signaling system (CBASS)			phrog_29522,phrog_717	NA
CLAN018	APIS004	Acb2	ANA48877.1	IMGVR_UViG_3300047496_000061|3300047496|Ga0495331_0000492_45154_45459	cyclic oligonucleotide-based antiphage signaling system (CBASS)			phrog_29522	NA
CLAN018	APIS004	Acb2	ANA48877.1	IMGVR_UViG_3300048592_000634|3300048592|Ga0498931_0014921_2635_2922	cyclic oligonucleotide-based antiphage signaling system (CBASS)			phrog_29522	NA	Ahniellaceae
CLAN018	APIS004	Acb2	ANA48877.1	IMGVR_UViG_3300048672_000692|3300048672|Ga0485282_000161_26835_27125	cyclic oligonucleotide-based antiphage signaling system (CBASS)			phrog_29522	NA
CLAN018	APIS004	Acb2	ANA48877.1	IMGVR_UViG_3300048691_000267|3300048691|Ga0456305_000014_13575_13799	cyclic oligonucleotide-based antiphage signaling system (CBASS)			phrog_29522	NA	UBA11524
CLAN018	APIS004	Acb2	ANA48877.1	IMGVR_UViG_3300048834_000194|3300048834|Ga0498918_0042469_3_281	cyclic oligonucleotide-based antiphage signaling system (CBASS)			phrog_29522	NA	Ahniellaceae
CLAN018	APIS004	Acb2	ANA48877.1	IMGVR_UViG_3300048854_000081|3300048854|Ga0496063_0000015_231891_232118	cyclic oligonucleotide-based antiphage signaling system (CBASS)			phrog_29522	NA
CLAN018	APIS004	Acb2	ANA48877.1	IMGVR_UViG_3300048881_000448|3300048881|Ga0496661_0000625_10287_10511	cyclic oligonucleotide-based antiphage signaling system (CBASS)			phrog_29522	NA	Gammaproteobacteria
CLAN018	APIS004	Acb2	ANA48877.1	IMGVR_UViG_3300048913_000097|3300048913|Ga0496110_0000080_29360_29698	cyclic oligonucleotide-based antiphage signaling system (CBASS)			phrog_29522,phrog_717	NA
CLAN018	APIS004	Acb2	ANA48877.1	IMGVR_UViG_3300048998_000085|3300048998|Ga0494381_0000282_37072_37386	cyclic oligonucleotide-based antiphage signaling system (CBASS)			phrog_29522	NA
CLAN018	APIS004	Acb2	ANA48877.1	IMGVR_UViG_3300049982_000131|3300049982|Ga0494394_0001907_16914_17210	cyclic oligonucleotide-based antiphage signaling system (CBASS)			phrog_29522,phrog_717	NA
CLAN018	APIS004	Acb2	ANA48877.1	IMGVR_UViG_3300050143_000104|3300050143|Ga0501144_000929_13368_13646	cyclic oligonucleotide-based antiphage signaling system (CBASS)			phrog_29522	NA
CLAN018	APIS004	Acb2	ANA48877.1	IMGVR_UViG_641201286_000001|641201286|641201305	cyclic oligonucleotide-based antiphage signaling system (CBASS)			phrog_29522,phrog_717	NA
CLAN018	APIS004	Acb2	ANA48877.1	KU884564_00022	cyclic oligonucleotide-based antiphage signaling system (CBASS)			phrog_29522,phrog_717	NA	Pseudomonas
CLAN018	APIS004	Acb2	ANA48877.1	LR596615_00452	cyclic oligonucleotide-based antiphage signaling system (CBASS)			phrog_29522	NA	Yersinia
CLAN018	APIS004	Acb2	ANA48877.1	MG592462_00012	cyclic oligonucleotide-based antiphage signaling system (CBASS)			phrog_29522,phrog_717	NA	Vibrio
CLAN018	APIS004	Acb2	ANA48877.1	MG592611_00012	cyclic oligonucleotide-based antiphage signaling system (CBASS)			phrog_29522,phrog_717	NA	Vibrio
CLAN018	APIS004	Acb2	ANA48877.1	MK514283_00022	cyclic oligonucleotide-based antiphage signaling system (CBASS)			phrog_29522,phrog_717	NA	Pseudomonas
CLAN018	APIS004	Acb2	ANA48877.1	MN536027_00010	cyclic oligonucleotide-based antiphage signaling system (CBASS)			phrog_29522,phrog_717	NA	Pseudomonas
CLAN018	APIS004	Acb2	ANA48877.1	MW824390_00059	cyclic oligonucleotide-based antiphage signaling system (CBASS)			phrog_29522	NA	Vibrio
CLAN018	APIS004	Acb2	ANA48877.1	OQ319931_00023	cyclic oligonucleotide-based antiphage signaling system (CBASS)			phrog_29522,phrog_717	NA	Pseudomonas
CLAN001	APIS005	Gad1	APD21271.1	APD21271.1	Gabija			phrog_20113	NA	Bacillus subtilis
CLAN001	APIS005	Gad1	APD21271.1	IMGVR_UViG_2541047086_000003|2541047086|2541780738	Gabija			phrog_20113	NA	Bacillus velezensis
CLAN001	APIS005	Gad1	APD21271.1	IMGVR_UViG_2627854101_000001|2627854101|2630228600	Gabija			phrog_20113	NA	Bacillus siamensis
CLAN001	APIS005	Gad1	APD21271.1	IMGVR_UViG_2660238538_000004|2660238538|2662791352	Gabija			phrog_20113	NA	Bacillus subtilis
CLAN001	APIS005	Gad1	APD21271.1	IMGVR_UViG_2663763031_000002|2663763031|2665375316	Gabija			phrog_20113	NA	Bacillus subtilis
CLAN001	APIS005	Gad1	APD21271.1	IMGVR_UViG_2667527573_000005|2667527573|2668626147	Gabija			phrog_20113	NA	Bacillus subtilis
CLAN001	APIS005	Gad1	APD21271.1	IMGVR_UViG_2718217648_000002|2718217648|2718348907	Gabija			phrog_20113	NA	Bacillus velezensis
CLAN001	APIS005	Gad1	APD21271.1	IMGVR_UViG_2721755777_000003|2721755777|2723934697	Gabija			phrog_20113	NA	Bacillus velezensis
CLAN001	APIS005	Gad1	APD21271.1	IMGVR_UViG_2721755807_000001|2721755807|2724030275	Gabija			phrog_20113	NA	Bacillus xiamenensis
CLAN001	APIS005	Gad1	APD21271.1	IMGVR_UViG_2724679183_000002|2724679183|2725786969	Gabija			phrog_20113	NA	Bacillus nakamurai
CLAN001	APIS005	Gad1	APD21271.1	IMGVR_UViG_2791355488_000010|2791355488|2794455659	Gabija			phrog_20113	NA	Margalitia camelliae
CLAN001	APIS005	Gad1	APD21271.1	IMGVR_UViG_2806311071_000002|2806311071|2808605495	Gabija			phrog_20113	NA	Bacillus velezensis
CLAN001	APIS005	Gad1	APD21271.1	IMGVR_UViG_2867919565_000004|2867919565|2867921145	Gabija			phrog_20113	NA	Bacillus velezensis
CLAN001	APIS005	Gad1	APD21271.1	IMGVR_UViG_2880152234_000004|2880152234|2880154041	Gabija			phrog_20113	NA	Bacillus vallismortis
CLAN001	APIS005	Gad1	APD21271.1	IMGVR_UViG_2897118514_000003|2897118514|2897120904	Gabija			phrog_20113	NA	Bacillus subtilis
CLAN001	APIS005	Gad1	APD21271.1	IMGVR_UViG_2904560550_000001|2904560550|2904561078	Gabija			phrog_20113	NA	Bacillus velezensis
CLAN001	APIS005	Gad1	APD21271.1	IMGVR_UViG_2907202186_000003|2907202186|2907205396	Gabija			phrog_20113	NA	Paenibacillus sp009807035
CLAN001	APIS005	Gad1	APD21271.1	IMGVR_UViG_2908369612_000002|2908369612|2908372509	Gabija			phrog_20113	NA	Bacillus atrophaeus
CLAN001	APIS005	Gad1	APD21271.1	IMGVR_UViG_2912844605_000003|2912844605|2912847088	Gabija			phrog_20113	NA	Bacillus subtilis
CLAN001	APIS005	Gad1	APD21271.1	IMGVR_UViG_2922727739_000003|2922727739|2922732230	Gabija			phrog_20113	NA	Paenibacillus polymyxa_C
CLAN001	APIS005	Gad1	APD21271.1	IMGVR_UViG_2938655777_000006|2938655777|2938662204	Gabija			phrog_20113	NA	Paenibacillus polymyxa_B
CLAN001	APIS005	Gad1	APD21271.1	IMGVR_UViG_3300005661_000004|3300005661|Ga0058698_1000002745	Gabija			phrog_20113	NA	Bacillus
CLAN001	APIS005	Gad1	APD21271.1	IMGVR_UViG_3300025012_000028|3300025012|Ga0209727_1000023380	Gabija			phrog_20113	NA
CLAN001	APIS005	Gad1	APD21271.1	IMGVR_UViG_3300025600_000004|3300025600|Ga0209125_100025782	Gabija			phrog_20113	NA
CLAN001	APIS005	Gad1	APD21271.1	IMGVR_UViG_3300027858_000004|3300027858|Ga0209013_10000004121	Gabija			phrog_20113	NA
CLAN001	APIS005	Gad1	APD21271.1	IMGVR_UViG_3300030692_000004|3300030692|Ga0268250_1000017453	Gabija			phrog_20113	NA	Bacillus
CLAN001	APIS005	Gad1	APD21271.1	IMGVR_UViG_3300042922_000886|3300042922|Ga0456363_0000355_108865_109758	Gabija			phrog_20113	NA
CLAN001	APIS005	Gad1	APD21271.1	OM236515_00131	Gabija			phrog_20113	NA	Bacillus
CLAN001	APIS005	Gad1	APD21271.1	ON107264_00064	Gabija			phrog_20113	NA	Bacillus
CLAN014	APIS006	abc1	AXC42625.1	AXC42625.1	RecBCD	PF08281.15	Sigma70_r4_2	phrog_323	transcriptional regulator, D5-like	Salmonella
CLAN014	APIS006	abc1	AXC42625.1	AY052766_00016	RecBCD	PF08281.15	Sigma70_r4_2			Salmonella
CLAN014	APIS006	abc1	AXC42625.1	IMGVR_UViG_2035265002_000002|2035265002|CwormDRAFT_176770	RecBCD					Enterobacter
CLAN014	APIS006	abc1	AXC42625.1	IMGVR_UViG_2035918000_000008|2035918000|AECFG_543710	RecBCD					Klebsiella
CLAN014	APIS006	abc1	AXC42625.1	IMGVR_UViG_2228664000_000047|2228664000|2228672091	RecBCD					Enterobacteriaceae
CLAN014	APIS006	abc1	AXC42625.1	IMGVR_UViG_2531839281_000006|2531839281|2532920725	RecBCD	PF08281.15	Sigma70_r4_2	phrog_31591	HTH DNA binding protein	Salmonella enterica
CLAN014	APIS006	abc1	AXC42625.1	IMGVR_UViG_2534681712_000004|2534681712|2535163246	RecBCD	PF08281.15	Sigma70_r4_2	phrog_31591	HTH DNA binding protein	Salmonella enterica
CLAN014	APIS006	abc1	AXC42625.1	IMGVR_UViG_2551306195_000003|2551306195|2552268881	RecBCD	PF08281.15	Sigma70_r4_2	phrog_31591	HTH DNA binding protein	Salmonella enterica
CLAN014	APIS006	abc1	AXC42625.1	IMGVR_UViG_2558860441_000018|2558860441|2559865403	RecBCD	PF08281.15	Sigma70_r4_2	phrog_31591	HTH DNA binding protein	Salmonella enterica
CLAN014	APIS006	abc1	AXC42625.1	IMGVR_UViG_2558860448_000006|2558860448|2559894976	RecBCD	PF08281.15	Sigma70_r4_2			Salmonella enterica
CLAN014	APIS006	abc1	AXC42625.1	IMGVR_UViG_2571042474_000005|2571042474|2572653971	RecBCD	PF08281.15	Sigma70_r4_2			Salmonella enterica
CLAN014	APIS006	abc1	AXC42625.1	IMGVR_UViG_2600255186_000001|2600255186|2601249846	RecBCD	PF08281.15	Sigma70_r4_2	phrog_323	transcriptional regulator, D5-like	Salmonella enterica
CLAN014	APIS006	abc1	AXC42625.1	IMGVR_UViG_2671180494_000006|2671180494|2673013765	RecBCD	PF13936.9	HTH_38			Klebsiella pneumoniae
CLAN014	APIS006	abc1	AXC42625.1	IMGVR_UViG_2681813052_000001|2681813052|2682677556	RecBCD	PF08281.15	Sigma70_r4_2	phrog_31591	HTH DNA binding protein	Salmonella arizonae
CLAN014	APIS006	abc1	AXC42625.1	IMGVR_UViG_2767802170_000007|2767802170|2769012367	RecBCD					Klebsiella aerogenes
CLAN014	APIS006	abc1	AXC42625.1	IMGVR_UViG_2767802210_000003|2767802210|2769212543	RecBCD					Klebsiella aerogenes
CLAN014	APIS006	abc1	AXC42625.1	IMGVR_UViG_2849905593_000004|2849905593|2849908300	RecBCD	PF08281.15	Sigma70_r4_2	phrog_323	transcriptional regulator, D5-like	Salmonella enterica
CLAN014	APIS006	abc1	AXC42625.1	IMGVR_UViG_3300000060_000017|3300000060|PaMGMunAill_00004798	RecBCD					Enterobacter
CLAN014	APIS006	abc1	AXC42625.1	IMGVR_UViG_3300003097_000007|3300003097|Ga0052191_10229129	RecBCD					Enterobacter
CLAN014	APIS006	abc1	AXC42625.1	IMGVR_UViG_3300013104_000136|3300013104|Ga0157370_1001016114	RecBCD					Enterobacteriaceae
CLAN014	APIS006	abc1	AXC42625.1	IMGVR_UViG_3300021444_000008|3300021444|Ga0213878_1000034430	RecBCD					Enterobacteriaceae
CLAN014	APIS006	abc1	AXC42625.1	IMGVR_UViG_3300031110_000617|3300031110|Ga0308165_100032921	RecBCD					Enterobacteriaceae
CLAN014	APIS006	abc1	AXC42625.1	IMGVR_UViG_3300033074_000196|3300033074|Ga0364573_1138213	RecBCD	PF08281.15	Sigma70_r4_2			Enterobacteriaceae
CLAN014	APIS006	abc1	AXC42625.1	IMGVR_UViG_3300034682_000004|3300034682|Ga0310128_006896_683_991	RecBCD
CLAN014	APIS006	abc1	AXC42625.1	IMGVR_UViG_3300034682_000423|3300034682|Ga0310128_000168_108571_108879	RecBCD	PF08281.15	Sigma70_r4_2			Enterobacter
CLAN014	APIS006	abc1	AXC42625.1	IMGVR_UViG_3300036822_000294|3300036822|Ga0376693_0000019_11578_11871	RecBCD					Enterobacteriaceae
CLAN014	APIS006	abc1	AXC42625.1	IMGVR_UViG_3300038405_000027|3300038405|Ga0436370_1201038_38922_39230	RecBCD					Enterobacteriaceae
CLAN014	APIS006	abc1	AXC42625.1	IMGVR_UViG_3300045988_127732|3300045988|Ga0495776_165950_2443_2748	RecBCD	PF13936.9	HTH_38			Klebsiella
CLAN014	APIS006	abc1	AXC42625.1	IMGVR_UViG_3300048915_000061|3300048915|Ga0496112_0020943_1301_1609	RecBCD					Enterobacteriaceae
CLAN014	APIS006	abc1	AXC42625.1	IMGVR_UViG_3300048925_000051|3300048925|Ga0496122_0004388_3374_3667	RecBCD					Enterobacter
CLAN014	APIS006	abc1	AXC42625.1	KY709687_00032	RecBCD	PF08281.15	Sigma70_r4_2	phrog_31591	HTH DNA binding protein	Salmonella
CLAN014	APIS006	abc1	AXC42625.1	MGV-GENOME-0313846_6	RecBCD	PF13936.9	HTH_38			Enterobacteriaceae
CLAN014	APIS006	abc1	AXC42625.1	MK972694_00061	RecBCD	PF08281.15	Sigma70_r4_2	phrog_323	transcriptional regulator, D5-like	Salmonella
CLAN014	APIS006	abc1	AXC42625.1	OQ031658_00034	RecBCD	PF08281.15	Sigma70_r4_2	phrog_323	transcriptional regulator, D5-like	Salmonella
CLAN014	APIS006	abc1	AXC42625.1	uvig_240482_8	RecBCD	PF13384.9	HTH_23			Klebsiella pneumoniae
CLAN014	APIS006	abc1	AXC42625.1	uvig_314840_54	RecBCD
CLAN014	APIS006	abc1	AXC42625.1	uvig_393947_6	RecBCD	PF08281.15	Sigma70_r4_2
CLAN003	APIS007	KlcA	BAF33451.1	BAF33451.1	restriction-modification (RM)	PF03230.16	Antirestrict	phrog_10132	anti-restriction protein	Escherichia coli
CLAN003	APIS007	KlcA	BAF33451.1	IMGVR_UViG_2513237082_000001|2513237082|2513553087	restriction-modification (RM)	PF03230.16	Antirestrict	phrog_10132	anti-restriction protein	Paraburkholderia mimosarum
CLAN003	APIS007	KlcA	BAF33451.1	IMGVR_UViG_2513237166_000002|2513237166|2514050308	restriction-modification (RM)	PF03230.16	Antirestrict	phrog_10132	anti-restriction protein	Paraburkholderia azotifigens
CLAN003	APIS007	KlcA	BAF33451.1	IMGVR_UViG_2537561807_000004|2537561807|2538708062	restriction-modification (RM)	PF03230.16	Antirestrict	phrog_10132	anti-restriction protein	Burkholderia multivorans
CLAN003	APIS007	KlcA	BAF33451.1	IMGVR_UViG_2541047789_000007|2541047789|2544489726	restriction-modification (RM)	PF03230.16	Antirestrict	phrog_10132	anti-restriction protein	Escherichia coli
CLAN003	APIS007	KlcA	BAF33451.1	IMGVR_UViG_2558860275_000002|2558860275|2559406535	restriction-modification (RM)	PF03230.16	Antirestrict	phrog_10132	anti-restriction protein	Enterobacter ludwigii
CLAN003	APIS007	KlcA	BAF33451.1	IMGVR_UViG_2576861805_000001|2576861805|2579665832	restriction-modification (RM)	PF03230.16	Antirestrict	phrog_10132	anti-restriction protein	Caballeronia jiangsuensis
CLAN003	APIS007	KlcA	BAF33451.1	IMGVR_UViG_2593339170_000001|2593339170|2595214746	restriction-modification (RM)	PF03230.16	Antirestrict	phrog_10132	anti-restriction protein	Caballeronia megalochromosomata
CLAN003	APIS007	KlcA	BAF33451.1	IMGVR_UViG_2600255059_000001|2600255059|2600772716	restriction-modification (RM)	PF03230.16	Antirestrict	phrog_10132	anti-restriction protein	Paraburkholderia terrae
CLAN003	APIS007	KlcA	BAF33451.1	IMGVR_UViG_2627853850_000004|2627853850|2629225634	restriction-modification (RM)	PF03230.16	Antirestrict	phrog_10132	anti-restriction protein	Klebsiella variicola
CLAN003	APIS007	KlcA	BAF33451.1	IMGVR_UViG_2627854026_000003|2627854026|2629924731	restriction-modification (RM)	PF03230.16	Antirestrict	phrog_10132	anti-restriction protein	Klebsiella pneumoniae
CLAN003	APIS007	KlcA	BAF33451.1	IMGVR_UViG_2639763161_000004|2639763161|2642254233	restriction-modification (RM)	PF03230.16	Antirestrict	phrog_10132	anti-restriction protein	Pantoea ananatis
CLAN003	APIS007	KlcA	BAF33451.1	IMGVR_UViG_2648501164_000007|2648501164|2648781045	restriction-modification (RM)	PF03230.16	Antirestrict	phrog_10132	anti-restriction protein	Enterobacter roggenkampii
CLAN003	APIS007	KlcA	BAF33451.1	IMGVR_UViG_2648501734_000001|2648501734|2651049871	restriction-modification (RM)	PF03230.16	Antirestrict	phrog_10132	anti-restriction protein	Caballeronia cordobensis
CLAN003	APIS007	KlcA	BAF33451.1	IMGVR_UViG_2648501734_000005|2648501734|2651054808	restriction-modification (RM)	PF03230.16	Antirestrict	phrog_10132	anti-restriction protein	Caballeronia cordobensis
CLAN003	APIS007	KlcA	BAF33451.1	IMGVR_UViG_2660238542_000005|2660238542|2662810321	restriction-modification (RM)	PF03230.16	Antirestrict	phrog_10132	anti-restriction protein	Citrobacter freundii
CLAN003	APIS007	KlcA	BAF33451.1	IMGVR_UViG_2713896997_000003|2713896997|2715180164	restriction-modification (RM)	PF03230.16	Antirestrict	phrog_10132	anti-restriction protein	Caballeronia calidae
CLAN003	APIS007	KlcA	BAF33451.1	IMGVR_UViG_2713897432_000001|2713897432|2716756097	restriction-modification (RM)	PF03230.16	Antirestrict	phrog_10132	anti-restriction protein	Paraburkholderia hospita
CLAN003	APIS007	KlcA	BAF33451.1	IMGVR_UViG_2724679460_000006|2724679460|2726909053	restriction-modification (RM)	PF03230.16	Antirestrict	phrog_10132	anti-restriction protein	Caballeronia pedi
CLAN003	APIS007	KlcA	BAF33451.1	IMGVR_UViG_2740892487_000006|2740892487|2743671956	restriction-modification (RM)	PF03230.16	Antirestrict	phrog_10132	anti-restriction protein	Escherichia coli
CLAN003	APIS007	KlcA	BAF33451.1	IMGVR_UViG_2744054526_000001|2744054526|2744627865	restriction-modification (RM)	PF03230.16	Antirestrict	phrog_10132	anti-restriction protein	Enterobacter cloacae
CLAN003	APIS007	KlcA	BAF33451.1	IMGVR_UViG_2831482573_000002|2831482573|2831482855	restriction-modification (RM)	PF03230.16	Antirestrict	phrog_10132	anti-restriction protein	Candidimonas nitroreducens
CLAN003	APIS007	KlcA	BAF33451.1	IMGVR_UViG_2834917809_000008|2834917809|2834922690	restriction-modification (RM)	PF03230.16	Antirestrict	phrog_10132	anti-restriction protein	Leclercia sp002902985
CLAN003	APIS007	KlcA	BAF33451.1	IMGVR_UViG_2848510198_000001|2848510198|2848513672	restriction-modification (RM)	PF03230.16	Antirestrict	phrog_10132	anti-restriction protein	Chromobacterium haemolyticum_A
CLAN003	APIS007	KlcA	BAF33451.1	IMGVR_UViG_2852813956_000002|2852813956|2852819513	restriction-modification (RM)	PF03230.16	Antirestrict	phrog_10132	anti-restriction protein	Paraburkholderia tuberum
CLAN003	APIS007	KlcA	BAF33451.1	IMGVR_UViG_2859677112_000005|2859677112|2859681211	restriction-modification (RM)	PF03230.16	Antirestrict	phrog_10132	anti-restriction protein	Enterobacter cloacae
CLAN003	APIS007	KlcA	BAF33451.1	IMGVR_UViG_2877210606_000001|2877210606|2877211056	restriction-modification (RM)	PF03230.16	Antirestrict	phrog_10132	anti-restriction protein	Enterobacter hormaechei
CLAN003	APIS007	KlcA	BAF33451.1	IMGVR_UViG_2878868365_000003|2878868365|2878869053	restriction-modification (RM)	PF03230.16	Antirestrict	phrog_10132	anti-restriction protein	Citrobacter braakii
CLAN003	APIS007	KlcA	BAF33451.1	IMGVR_UViG_2903182017_000003|2903182017|2903183401	restriction-modification (RM)	PF03230.16	Antirestrict	phrog_10132	anti-restriction protein	Scandinavium sp902706205
CLAN003	APIS007	KlcA	BAF33451.1	IMGVR_UViG_2904504865_000007|2904504865|2904505956	restriction-modification (RM)	PF03230.16	Antirestrict	phrog_10132	anti-restriction protein	Rouxiella badensis
CLAN003	APIS007	KlcA	BAF33451.1	IMGVR_UViG_2913118216_000011|2913118216|2913122170	restriction-modification (RM)	PF03230.16	Antirestrict	phrog_10132	anti-restriction protein	Escherichia sp005843885
CLAN003	APIS007	KlcA	BAF33451.1	IMGVR_UViG_2915195482_000002|2915195482|2915197944	restriction-modification (RM)	PF03230.16	Antirestrict	phrog_10132	anti-restriction protein	Duganella margarita
CLAN003	APIS007	KlcA	BAF33451.1	IMGVR_UViG_2924913591_000002|2924913591|2924914291	restriction-modification (RM)	PF03230.16	Antirestrict	phrog_10132	anti-restriction protein	Citrobacter_A amalonaticus
CLAN003	APIS007	KlcA	BAF33451.1	IMGVR_UViG_3300003775_000071|3300003775|Ga0055524_100034719	restriction-modification (RM)	PF03230.16	Antirestrict	phrog_10132	anti-restriction protein
CLAN003	APIS007	KlcA	BAF33451.1	IMGVR_UViG_3300006914_000013|3300006914|Ga0075436_10000003593	restriction-modification (RM)	PF03230.16	Antirestrict	phrog_10132	anti-restriction protein
CLAN003	APIS007	KlcA	BAF33451.1	IMGVR_UViG_3300007747_000151|3300007747|Ga0101111_100011472	restriction-modification (RM)	PF03230.16	Antirestrict	phrog_10132	anti-restriction protein	Klebsiella
CLAN003	APIS007	KlcA	BAF33451.1	IMGVR_UViG_3300009788_000216|3300009788|Ga0114923_1000042331	restriction-modification (RM)	PF03230.16	Antirestrict	phrog_10132	anti-restriction protein
CLAN003	APIS007	KlcA	BAF33451.1	IMGVR_UViG_3300010383_000008|3300010383|Ga0136214_100007869	restriction-modification (RM)	PF03230.16	Antirestrict	phrog_10132	anti-restriction protein
CLAN003	APIS007	KlcA	BAF33451.1	IMGVR_UViG_3300011240_000044|3300011240|Ga0122762_10004994	restriction-modification (RM)	PF03230.16	Antirestrict	phrog_10132	anti-restriction protein
CLAN003	APIS007	KlcA	BAF33451.1	IMGVR_UViG_3300011531_000019|3300011531|Ga0121659_10004938	restriction-modification (RM)	PF03230.16	Antirestrict	phrog_10132	anti-restriction protein	Enterobacteriaceae
CLAN003	APIS007	KlcA	BAF33451.1	IMGVR_UViG_3300011618_000025|3300011618|Ga0120828_100009111	restriction-modification (RM)	PF03230.16	Antirestrict	phrog_10132	anti-restriction protein	Enterobacter
CLAN003	APIS007	KlcA	BAF33451.1	IMGVR_UViG_3300011663_000031|3300011663|Ga0121550_10016548	restriction-modification (RM)	PF03230.16	Antirestrict	phrog_10132	anti-restriction protein	Enterobacteriaceae
CLAN003	APIS007	KlcA	BAF33451.1	IMGVR_UViG_3300011862_000081|3300011862|Ga0121644_10000488	restriction-modification (RM)	PF03230.16	Antirestrict	phrog_10132	anti-restriction protein	Enterobacteriaceae
CLAN003	APIS007	KlcA	BAF33451.1	IMGVR_UViG_3300025263_000039|3300025263|Ga0209565_100010456	restriction-modification (RM)	PF03230.16	Antirestrict	phrog_10132	anti-restriction protein
CLAN003	APIS007	KlcA	BAF33451.1	IMGVR_UViG_3300027412_000039|3300027412|Ga0209231_100016747	restriction-modification (RM)	PF03230.16	Antirestrict	phrog_10132	anti-restriction protein
CLAN003	APIS007	KlcA	BAF33451.1	IMGVR_UViG_3300029844_000296|3300029844|Ga0245276_1000055163	restriction-modification (RM)	PF03230.16	Antirestrict	phrog_10132	anti-restriction protein	Enterobacteriaceae
CLAN003	APIS007	KlcA	BAF33451.1	IMGVR_UViG_3300034522_000045|3300034522|Ga0310142_00166_36710_37189	restriction-modification (RM)	PF03230.16	Antirestrict	phrog_10132	anti-restriction protein	Salmonella
CLAN003	APIS007	KlcA	BAF33451.1	IMGVR_UViG_3300036772_000233|3300036772|Ga0376650_0000794_8943_9356	restriction-modification (RM)	PF03230.16	Antirestrict	phrog_10132	anti-restriction protein
CLAN003	APIS007	KlcA	BAF33451.1	IMGVR_UViG_3300036792_000085|3300036792|Ga0376663_0001133_4411_4827	restriction-modification (RM)	PF03230.16	Antirestrict	phrog_10132	anti-restriction protein
CLAN003	APIS007	KlcA	BAF33451.1	IMGVR_UViG_3300036825_000059|3300036825|Ga0376697_0000125_2006_2434	restriction-modification (RM)	PF03230.16	Antirestrict	phrog_10132	anti-restriction protein
CLAN003	APIS007	KlcA	BAF33451.1	IMGVR_UViG_3300037722_000889|3300037722|Ga0395783_0000622_21775_22197	restriction-modification (RM)	PF03230.16	Antirestrict	phrog_10132	anti-restriction protein
CLAN003	APIS007	KlcA	BAF33451.1	IMGVR_UViG_3300045884_000049|3300045884|Ga0491417_0002039_10345_10785	restriction-modification (RM)	PF03230.16	Antirestrict	phrog_10132	anti-restriction protein
CLAN003	APIS007	KlcA	BAF33451.1	IMGVR_UViG_3300046506_000234|3300046506|Ga0495583_0000261_72032_72442	restriction-modification (RM)	PF03230.16	Antirestrict	phrog_10132	anti-restriction protein
CLAN003	APIS007	KlcA	BAF33451.1	IMGVR_UViG_3300046691_000240|3300046691|Ga0495670_0000030_6586_6996	restriction-modification (RM)	PF03230.16	Antirestrict	phrog_10132	anti-restriction protein
CLAN003	APIS007	KlcA	BAF33451.1	IMGVR_UViG_3300047160_006029|3300047160|Ga0500728_00036954_32974_33384	restriction-modification (RM)	PF03230.16	Antirestrict	phrog_10132	anti-restriction protein
CLAN003	APIS007	KlcA	BAF33451.1	IMGVR_UViG_3300047320_000210|3300047320|Ga0495672_0000208_75882_76289	restriction-modification (RM)	PF03230.16	Antirestrict	phrog_10132	anti-restriction protein
CLAN003	APIS007	KlcA	BAF33451.1	IMGVR_UViG_3300048929_000254|3300048929|Ga0496126_0003432_16428_16862	restriction-modification (RM)	PF03230.16	Antirestrict	phrog_10132	anti-restriction protein
CLAN003	APIS007	KlcA	BAF33451.1	IMGVR_UViG_3300050514_000081|3300050514|nmdc:mga08x19_83_c1_7530_7940	restriction-modification (RM)	PF03230.16	Antirestrict	phrog_10132	anti-restriction protein
CLAN003	APIS007	KlcA	BAF33451.1	IMGVR_UViG_642555112_000002|642555112|642595162	restriction-modification (RM)	PF03230.16	Antirestrict	phrog_10132	anti-restriction protein	Paraburkholderia phymatum
CLAN003	APIS007	KlcA	BAF33451.1	uvig_315082_77	restriction-modification (RM)	PF03230.16	Antirestrict	phrog_10132	anti-restriction protein
CLAN003	APIS007	KlcA	BAF33451.1	uvig_318678_62	restriction-modification (RM)	PF03230.16	Antirestrict	phrog_10132	anti-restriction protein
CLAN003	APIS007	KlcA	BAF33451.1	uvig_395260_16	restriction-modification (RM)	PF03230.16	Antirestrict	phrog_10132	anti-restriction protein
CLAN003	APIS007	KlcA	BAF33451.1	uvig_452973_37	restriction-modification (RM)	PF03230.16	Antirestrict	phrog_10132	anti-restriction protein
CLAN002	APIS008	Gad2	Gad2	Gad2	Gabija			phrog_18122,phrog_27100,phrog_4400,phrog_25514,phrog_37109,phrog_16176	NA	Bacillus subtilis
CLAN002	APIS008	Gad2	Gad2	IMGVR_UViG_2547132108_000008|2547132108|2547391173	Gabija			phrog_18122,phrog_27100,phrog_4400,phrog_25514,phrog_37109,phrog_16176	NA	Paenibacillus_G elgii
CLAN002	APIS008	Gad2	Gad2	IMGVR_UViG_2554235236_000002|2554235236|2555268698	Gabija			phrog_18122,phrog_27100,phrog_4400,phrog_25514,phrog_37109,phrog_16176	NA	Bacillus paralicheniformis
CLAN002	APIS008	Gad2	Gad2	IMGVR_UViG_2579778832_000008|2579778832|2581159682	Gabija			phrog_18122,phrog_27100,phrog_4400,phrog_25514,phrog_37109,phrog_16176	NA	Paenibacillaceae
CLAN002	APIS008	Gad2	Gad2	IMGVR_UViG_2582580961_000009|2582580961|2584062409	Gabija			phrog_18122,phrog_27100,phrog_4400,phrog_25514,phrog_37109,phrog_16176	NA	Priestia flexa
CLAN002	APIS008	Gad2	Gad2	IMGVR_UViG_2600255062_000003|2600255062|2600787771	Gabija			phrog_18122,phrog_27100,phrog_4400,phrog_25514,phrog_37109,phrog_16176	NA	Paenibacillus polymyxa_D
CLAN002	APIS008	Gad2	Gad2	IMGVR_UViG_2600255075_000001|2600255075|2600850457	Gabija			phrog_18122,phrog_27100,phrog_4400,phrog_25514,phrog_37109,phrog_16176	NA	Paenibacillus_F chitinolyticus
CLAN002	APIS008	Gad2	Gad2	IMGVR_UViG_2615840593_000003|2615840593|2616180048	Gabija			phrog_18122,phrog_27100,phrog_4400,phrog_25514,phrog_37109,phrog_16176	NA	Lysinibacillus xylanilyticus
CLAN002	APIS008	Gad2	Gad2	IMGVR_UViG_2645727636_000004|2645727636|2646315180	Gabija			phrog_18122,phrog_27100,phrog_4400,phrog_25514,phrog_37109,phrog_16176	NA	Lysinibacillus sp001278875
CLAN002	APIS008	Gad2	Gad2	IMGVR_UViG_2645727811_000003|2645727811|2647076456	Gabija			phrog_18122,phrog_27100,phrog_4400,phrog_25514,phrog_37109,phrog_16176	NA	Bacillus paralicheniformis
CLAN002	APIS008	Gad2	Gad2	IMGVR_UViG_2654587505_000001|2654587505|2654606956	Gabija			phrog_18122,phrog_27100,phrog_4400,phrog_25514,phrog_37109,phrog_16176	NA	Paenibacillus_G naphthalenovorans
CLAN002	APIS008	Gad2	Gad2	IMGVR_UViG_2660238538_000004|2660238538|2662791354	Gabija			phrog_18122,phrog_27100,phrog_4400,phrog_25514,phrog_37109,phrog_16176	NA	Bacillus subtilis
CLAN002	APIS008	Gad2	Gad2	IMGVR_UViG_2744054576_000007|2744054576|2744833085	Gabija			phrog_18122,phrog_27100,phrog_4400,phrog_25514,phrog_37109,phrog_16176	NA	Paenibacillus ottowii
CLAN002	APIS008	Gad2	Gad2	IMGVR_UViG_2808606540_000001|2808606540|2809656356	Gabija			phrog_18122,phrog_27100,phrog_4400,phrog_25514,phrog_37109,phrog_16176	NA	Bacillus_AB infantis
CLAN002	APIS008	Gad2	Gad2	IMGVR_UViG_2808606549_000001|2808606549|2809704922	Gabija			phrog_18122,phrog_27100,phrog_4400,phrog_25514,phrog_37109,phrog_16176	NA	Mycobacterium sp001667735
CLAN002	APIS008	Gad2	Gad2	IMGVR_UViG_2811995041_000004|2811995041|2812925906	Gabija			phrog_18122,phrog_27100,phrog_4400,phrog_25514,phrog_37109,phrog_16176	NA	Bacillus glycinifermentans
CLAN002	APIS008	Gad2	Gad2	IMGVR_UViG_2832702071_000001|2832702071|2832704110	Gabija			phrog_18122,phrog_27100,phrog_4400,phrog_25514,phrog_37109,phrog_16176	NA	Paraliobacillus ryukyuensis
CLAN002	APIS008	Gad2	Gad2	IMGVR_UViG_2841277917_000004|2841277917|2841278851	Gabija			phrog_18122,phrog_27100,phrog_4400,phrog_25514,phrog_37109,phrog_16176	NA	Brevibacillus_B laterosporus
CLAN002	APIS008	Gad2	Gad2	IMGVR_UViG_2879469214_000003|2879469214|2879471703	Gabija			phrog_18122,phrog_27100,phrog_4400,phrog_25514,phrog_37109,phrog_16176	NA	Paenibacillus amylolyticus_B
CLAN002	APIS008	Gad2	Gad2	IMGVR_UViG_2885526491_000007|2885526491|2885531743	Gabija			phrog_18122,phrog_27100,phrog_4400,phrog_25514,phrog_37109,phrog_16176	NA	Paenibacillus taichungensis
CLAN002	APIS008	Gad2	Gad2	IMGVR_UViG_2897137741_000002|2897137741|2897139691	Gabija			phrog_18122,phrog_27100,phrog_4400,phrog_25514,phrog_37109,phrog_16176	NA	Bacillus subtilis
CLAN002	APIS008	Gad2	Gad2	IMGVR_UViG_2901146262_000001|2901146262|2901146816	Gabija			phrog_18122,phrog_27100,phrog_4400,phrog_25514,phrog_37109,phrog_16176	NA	Amphibacillaceae
CLAN002	APIS008	Gad2	Gad2	IMGVR_UViG_2904150443_000004|2904150443|2904151883	Gabija			phrog_18122,phrog_27100,phrog_4400,phrog_25514,phrog_37109,phrog_16176	NA	Paenibacillus_B sp001894745
CLAN002	APIS008	Gad2	Gad2	IMGVR_UViG_2904560550_000001|2904560550|2904561077	Gabija			phrog_18122,phrog_27100,phrog_4400,phrog_25514,phrog_37109,phrog_16176	NA	Bacillus velezensis
CLAN002	APIS008	Gad2	Gad2	IMGVR_UViG_2908369612_000002|2908369612|2908372510	Gabija			phrog_18122,phrog_27100,phrog_4400,phrog_25514,phrog_37109,phrog_16176	NA	Bacillus atrophaeus
CLAN002	APIS008	Gad2	Gad2	IMGVR_UViG_2919361683_000002|2919361683|2919363014	Gabija			phrog_18122,phrog_27100,phrog_4400,phrog_25514,phrog_37109,phrog_16176	NA	Paenibacillus polymyxa
CLAN002	APIS008	Gad2	Gad2	IMGVR_UViG_2939702853_000004|2939702853|2939705507	Gabija			phrog_18122,phrog_27100,phrog_4400,phrog_25514,phrog_37109,phrog_16176	NA	Paenibacillus
CLAN002	APIS008	Gad2	Gad2	IMGVR_UViG_3300009011_000023|3300009011|Ga0105251_1000039215	Gabija			phrog_18122,phrog_27100,phrog_4400,phrog_25514,phrog_37109,phrog_16176	NA
CLAN002	APIS008	Gad2	Gad2	IMGVR_UViG_3300017565_000003|3300017565|Ga0182745_100005758	Gabija			phrog_18122,phrog_27100,phrog_4400,phrog_25514,phrog_37109,phrog_16176	NA
CLAN002	APIS008	Gad2	Gad2	IMGVR_UViG_3300017589_000061|3300017589|Ga0134288_1000062154	Gabija			phrog_18122,phrog_27100,phrog_4400,phrog_25514,phrog_37109,phrog_16176	NA
CLAN002	APIS008	Gad2	Gad2	IMGVR_UViG_3300018910_000036|3300018910|Ga0193598_1000081136	Gabija			phrog_18122,phrog_27100,phrog_4400,phrog_25514,phrog_37109,phrog_16176	NA	Bacillus
CLAN002	APIS008	Gad2	Gad2	IMGVR_UViG_3300021254_000066|3300021254|Ga0223824_1000067568	Gabija			phrog_18122,phrog_27100,phrog_4400,phrog_25514,phrog_37109,phrog_16176	NA
CLAN002	APIS008	Gad2	Gad2	IMGVR_UViG_3300022816_000020|3300022816|Ga0255657_15472635	Gabija			phrog_18122,phrog_27100,phrog_4400,phrog_25514,phrog_37109,phrog_16176	NA
CLAN002	APIS008	Gad2	Gad2	IMGVR_UViG_3300022879_000002|3300022879|Ga0213824_100003747	Gabija			phrog_18122,phrog_27100,phrog_4400,phrog_25514,phrog_37109,phrog_16176	NA
CLAN002	APIS008	Gad2	Gad2	IMGVR_UViG_3300025528_000044|3300025528|Ga0207867_100125631	Gabija			phrog_18122,phrog_27100,phrog_4400,phrog_25514,phrog_37109,phrog_16176	NA
CLAN002	APIS008	Gad2	Gad2	IMGVR_UViG_3300025735_000045|3300025735|Ga0207713_100073225	Gabija			phrog_18122,phrog_27100,phrog_4400,phrog_25514,phrog_37109,phrog_16176	NA
CLAN002	APIS008	Gad2	Gad2	IMGVR_UViG_3300028649_000004|3300028649|Ga0302162_1000001534	Gabija			phrog_18122,phrog_1614,phrog_27100,phrog_4400,phrog_25514,phrog_37109,phrog_16176	nucleotidyltransferase,NA
CLAN002	APIS008	Gad2	Gad2	IMGVR_UViG_3300037067_006209|3300037067|Ga0378408_0000883_8146_9333	Gabija			phrog_18122,phrog_1614,phrog_27100,phrog_4400,phrog_25514,phrog_37109,phrog_16176	nucleotidyltransferase,NA
CLAN002	APIS008	Gad2	Gad2	IMGVR_UViG_3300037418_002096|3300037418|Ga0395900_0000118_108376_109638	Gabija			phrog_18122,phrog_27100,phrog_4400,phrog_25514,phrog_37109,phrog_16176	NA
CLAN002	APIS008	Gad2	Gad2	IMGVR_UViG_3300042922_000937|3300042922|Ga0456363_0002333_12137_13255	Gabija			phrog_18122,phrog_27100,phrog_4400,phrog_25514,phrog_37109,phrog_16176	NA
CLAN002	APIS008	Gad2	Gad2	IMGVR_UViG_3300042923_000660|3300042923|Ga0456365_0001332_15013_16275	Gabija			phrog_18122,phrog_27100,phrog_4400,phrog_25514,phrog_37109,phrog_16176	NA
CLAN002	APIS008	Gad2	Gad2	IMGVR_UViG_3300042923_001106|3300042923|Ga0456365_0000168_156697_157881	Gabija			phrog_18122,phrog_27100,phrog_4400,phrog_25514,phrog_37109,phrog_16176	NA
CLAN002	APIS008	Gad2	Gad2	IMGVR_UViG_3300047323_000304|3300047323|Ga0495683_0000015_118164_119405	Gabija			phrog_18122,phrog_27100,phrog_4400,phrog_25514,phrog_37109,phrog_16176	NA
CLAN002	APIS008	Gad2	Gad2	IMGVR_UViG_3300048929_000399|3300048929|Ga0496126_0004501_9996_11159	Gabija			phrog_18122,phrog_27100,phrog_4400,phrog_25514,phrog_37109,phrog_16176	NA
CLAN002	APIS008	Gad2	Gad2	MGV-GENOME-0222383_11	Gabija			phrog_18122,phrog_27100,phrog_4400,phrog_25514,phrog_37109,phrog_16176	NA	CAG-269
CLAN002	APIS008	Gad2	Gad2	MT325768_00069	Gabija			phrog_18122,phrog_27100,phrog_4400,phrog_25514,phrog_37109,phrog_16176	NA	Psychrobacillus
CLAN002	APIS008	Gad2	Gad2	OL580764_00108	Gabija			phrog_18122,phrog_27100,phrog_4400,phrog_25514,phrog_37109,phrog_16176	NA	Bacillus
CLAN002	APIS008	Gad2	Gad2	ON107264_00062	Gabija			phrog_18122,phrog_27100,phrog_4400,phrog_25514,phrog_37109,phrog_16176	NA	Bacillus
CLAN002	APIS008	Gad2	Gad2	uvig_179468_52	Gabija			phrog_18122,phrog_27100,phrog_4400,phrog_25514,phrog_37109,phrog_16176	NA
CLAN013	APIS009	Ral	NP_040622.1	CP000711_00047	restriction-modification (RM)	PF11058.11	Ral	phrog_1055,phrog_17610	tail sheath,restriction alleviation ral	Enterobacteria
CLAN013	APIS009	Ral	NP_040622.1	IMGVR_UViG_2541047938_000001|2541047938|2545222551	restriction-modification (RM)	PF11058.11	Ral	phrog_1055,phrog_17610	tail sheath,restriction alleviation ral	Escherichia coli
CLAN013	APIS009	Ral	NP_040622.1	IMGVR_UViG_2563366999_000007|2563366999|2565053676	restriction-modification (RM)	PF11058.11	Ral	phrog_1055,phrog_17610	tail sheath,restriction alleviation ral	Escherichia coli
CLAN013	APIS009	Ral	NP_040622.1	IMGVR_UViG_2663763159_000003|2663763159|2665890424	restriction-modification (RM)	PF11058.11	Ral	phrog_1055,phrog_17610	tail sheath,restriction alleviation ral	Escherichia coli
CLAN013	APIS009	Ral	NP_040622.1	IMGVR_UViG_2671180427_000015|2671180427|2672728354	restriction-modification (RM)	PF11058.11	Ral	phrog_1055,phrog_17610	tail sheath,restriction alleviation ral	Escherichia coli
CLAN013	APIS009	Ral	NP_040622.1	IMGVR_UViG_2740892042_000001|2740892042|2741640100	restriction-modification (RM)	PF11058.11	Ral	phrog_1055,phrog_17610	tail sheath,restriction alleviation ral	Escherichia marmotae
CLAN013	APIS009	Ral	NP_040622.1	IMGVR_UViG_2778261351_000002|2778261351|2779781704	restriction-modification (RM)	PF11058.11	Ral	phrog_1055,phrog_17610	tail sheath,restriction alleviation ral	Escherichia coli
CLAN013	APIS009	Ral	NP_040622.1	IMGVR_UViG_2778261419_000004|2778261419|2780045228	restriction-modification (RM)	PF11058.11	Ral	phrog_1055,phrog_17610	tail sheath,restriction alleviation ral	Escherichia coli
CLAN013	APIS009	Ral	NP_040622.1	IMGVR_UViG_2913177423_000002|2913177423|2913180150	restriction-modification (RM)	PF11058.11	Ral	phrog_1055,phrog_17610	tail sheath,restriction alleviation ral	Escherichia sp005843885
CLAN013	APIS009	Ral	NP_040622.1	IMGVR_UViG_3300023488_000025|3300023488|Ga0257039_114265	restriction-modification (RM)	PF11058.11	Ral	phrog_1055,phrog_17610	tail sheath,restriction alleviation ral	Salmonella
CLAN013	APIS009	Ral	NP_040622.1	IMGVR_UViG_648276669_000002|648276669|648356650	restriction-modification (RM)	PF11058.11	Ral	phrog_1055,phrog_17610	tail sheath,restriction alleviation ral	Escherichia coli
CLAN013	APIS009	Ral	NP_040622.1	JQ086370_00045	restriction-modification (RM)	PF11058.11	Ral	phrog_1055,phrog_17610	tail sheath,restriction alleviation ral	Enterobacteria
CLAN013	APIS009	Ral	NP_040622.1	LR595866_00043	restriction-modification (RM)	PF11058.11	Ral	phrog_1055,phrog_17610	tail sheath,restriction alleviation ral	Escherichia
CLAN013	APIS009	Ral	NP_040622.1	MGV-GENOME-0218688_37	restriction-modification (RM)	PF11058.11	Ral	phrog_1055,phrog_17610	tail sheath,restriction alleviation ral	Escherichia
CLAN013	APIS009	Ral	NP_040622.1	MGV-GENOME-0263200_45	restriction-modification (RM)	PF11058.11	Ral	phrog_1055,phrog_17610	tail sheath,restriction alleviation ral	Escherichia
CLAN013	APIS009	Ral	NP_040622.1	MGV-GENOME-0268506_20	restriction-modification (RM)	PF11058.11	Ral	phrog_1055,phrog_17610	tail sheath,restriction alleviation ral	Escherichia
CLAN013	APIS009	Ral	NP_040622.1	NP_040622.1	restriction-modification (RM)	PF11058.11	Ral	phrog_1055,phrog_17610	tail sheath,restriction alleviation ral	Escherichia coli
CLAN013	APIS009	Ral	NP_040622.1	uvig_161343_15	restriction-modification (RM)	PF11058.11	Ral	phrog_1055,phrog_17610	tail sheath,restriction alleviation ral
CLAN013	APIS009	Ral	NP_040622.1	uvig_223775_27	restriction-modification (RM)	PF11058.11	Ral	phrog_1055,phrog_17610	tail sheath,restriction alleviation ral
CLAN013	APIS009	Ral	NP_040622.1	uvig_236230_11	restriction-modification (RM)	PF11058.11	Ral	phrog_1055,phrog_17610	tail sheath,restriction alleviation ral
CLAN013	APIS009	Ral	NP_040622.1	uvig_297278_17	restriction-modification (RM)	PF11058.11	Ral	phrog_1055,phrog_17610	tail sheath,restriction alleviation ral
CLAN013	APIS009	Ral	NP_040622.1	uvig_423186_41	restriction-modification (RM)	PF11058.11	Ral	phrog_1055,phrog_17610	tail sheath,restriction alleviation ral
CLAN020	APIS010	Ocr	NP_041954.1	AY264776_00001	restriction-modification (RM);bacteriophage exclusion (BREX)	PF08684.13	ocr	phrog_2568	ocr-like anti-restriction	Escherichia
CLAN020	APIS010	Ocr	NP_041954.1	AY264778_00001	restriction-modification (RM);bacteriophage exclusion (BREX)	PF08684.13	ocr	phrog_2568	ocr-like anti-restriction	Escherichia
CLAN020	APIS010	Ocr	NP_041954.1	GU071091_00001	restriction-modification (RM);bacteriophage exclusion (BREX)	PF08684.13	ocr	phrog_2568	ocr-like anti-restriction	Escherichia
CLAN020	APIS010	Ocr	NP_041954.1	IMGVR_UViG_3300038674_000002|3300038674|Ga0416709_08861_110_463	restriction-modification (RM);bacteriophage exclusion (BREX)	PF08684.13	ocr	phrog_2568	ocr-like anti-restriction
CLAN020	APIS010	Ocr	NP_041954.1	IMGVR_UViG_3300045988_000100|3300045988|Ga0495776_025784_34681_35049	restriction-modification (RM);bacteriophage exclusion (BREX)	PF08684.13	ocr	phrog_2568	ocr-like anti-restriction
CLAN020	APIS010	Ocr	NP_041954.1	JQ957925_00001	restriction-modification (RM);bacteriophage exclusion (BREX)	PF08684.13	ocr	phrog_2568,phrog_2828	ocr-like anti-restriction,serine-threonine kinase	Yersinia
CLAN020	APIS010	Ocr	NP_041954.1	JQ965701_00001	restriction-modification (RM);bacteriophage exclusion (BREX)	PF08684.13	ocr	phrog_2568	ocr-like anti-restriction	Yersinia
CLAN020	APIS010	Ocr	NP_041954.1	KM242061_00009	restriction-modification (RM);bacteriophage exclusion (BREX)	PF08684.13	ocr	phrog_2568	ocr-like anti-restriction	Escherichia
CLAN020	APIS010	Ocr	NP_041954.1	KP090454_00008	restriction-modification (RM);bacteriophage exclusion (BREX)	PF08684.13	ocr	phrog_2568	ocr-like anti-restriction	Escherichia
CLAN020	APIS010	Ocr	NP_041954.1	KP313531_00001	restriction-modification (RM);bacteriophage exclusion (BREX)	PF08684.13	ocr	phrog_2568	ocr-like anti-restriction	Citrobacter
CLAN020	APIS010	Ocr	NP_041954.1	KT008108_00001	restriction-modification (RM);bacteriophage exclusion (BREX)	PF08684.13	ocr	phrog_2568	ocr-like anti-restriction	Yersinia
CLAN020	APIS010	Ocr	NP_041954.1	KU927499_00002	restriction-modification (RM);bacteriophage exclusion (BREX)	PF08684.13	ocr	phrog_2568	ocr-like anti-restriction	Escherichia
CLAN020	APIS010	Ocr	NP_041954.1	KX130726_00015	restriction-modification (RM);bacteriophage exclusion (BREX)	PF08684.13	ocr	phrog_2568	ocr-like anti-restriction	Escherichia
CLAN020	APIS010	Ocr	NP_041954.1	MG488277_00001	restriction-modification (RM);bacteriophage exclusion (BREX)	PF08684.13	ocr	phrog_2568	ocr-like anti-restriction	Escherichia
CLAN020	APIS010	Ocr	NP_041954.1	MH717099_00001	restriction-modification (RM);bacteriophage exclusion (BREX)	PF08684.13	ocr	phrog_2568	ocr-like anti-restriction	Escherichia
CLAN020	APIS010	Ocr	NP_041954.1	MK310182_00001	restriction-modification (RM);bacteriophage exclusion (BREX)	PF08684.13	ocr	phrog_2568	ocr-like anti-restriction	Escherichia
CLAN020	APIS010	Ocr	NP_041954.1	MK542821_00008	restriction-modification (RM);bacteriophage exclusion (BREX)	PF08684.13	ocr	phrog_2568	ocr-like anti-restriction	Escherichia
CLAN020	APIS010	Ocr	NP_041954.1	MK685668_00045	restriction-modification (RM);bacteriophage exclusion (BREX)	PF08684.13	ocr	phrog_2568	ocr-like anti-restriction	Shigella
CLAN020	APIS010	Ocr	NP_041954.1	MN098329_00001	restriction-modification (RM);bacteriophage exclusion (BREX)	PF08684.13	ocr	phrog_2568	ocr-like anti-restriction	Serratia
CLAN020	APIS010	Ocr	NP_041954.1	MN481365_00048	restriction-modification (RM);bacteriophage exclusion (BREX)	PF08684.13	ocr	phrog_2568	ocr-like anti-restriction	Escherichia
CLAN020	APIS010	Ocr	NP_041954.1	MN481366_00002	restriction-modification (RM);bacteriophage exclusion (BREX)	PF08684.13	ocr	phrog_2568	ocr-like anti-restriction	Escherichia
CLAN020	APIS010	Ocr	NP_041954.1	MT350293_00049	restriction-modification (RM);bacteriophage exclusion (BREX)	PF08684.13	ocr	phrog_2568	ocr-like anti-restriction	Enterococcus
CLAN020	APIS010	Ocr	NP_041954.1	MT543041_00001	restriction-modification (RM);bacteriophage exclusion (BREX)	PF08684.13	ocr	phrog_2568	ocr-like anti-restriction	Serratia
CLAN020	APIS010	Ocr	NP_041954.1	MW074885_00041	restriction-modification (RM);bacteriophage exclusion (BREX)	PF08684.13	ocr	phrog_2568	ocr-like anti-restriction	Escherichia
CLAN020	APIS010	Ocr	NP_041954.1	MZ220766_00001	restriction-modification (RM);bacteriophage exclusion (BREX)	PF08684.13	ocr	phrog_2568	ocr-like anti-restriction	Edwardsiella
CLAN020	APIS010	Ocr	NP_041954.1	MZ375280_00001	restriction-modification (RM);bacteriophage exclusion (BREX)	PF08684.13	ocr	phrog_2568	ocr-like anti-restriction	Escherichia
CLAN020	APIS010	Ocr	NP_041954.1	MZ375284_00001	restriction-modification (RM);bacteriophage exclusion (BREX)	PF08684.13	ocr	phrog_2568	ocr-like anti-restriction	Escherichia
CLAN020	APIS010	Ocr	NP_041954.1	MZ501078_00006	restriction-modification (RM);bacteriophage exclusion (BREX)	PF08684.13	ocr	phrog_2568	ocr-like anti-restriction	Escherichia
CLAN020	APIS010	Ocr	NP_041954.1	MZ501081_00008	restriction-modification (RM);bacteriophage exclusion (BREX)	PF08684.13	ocr	phrog_2568	ocr-like anti-restriction	Escherichia
CLAN020	APIS010	Ocr	NP_041954.1	MZ833439_00001	restriction-modification (RM);bacteriophage exclusion (BREX)	PF08684.13	ocr	phrog_2568	ocr-like anti-restriction	Enterobacteria
CLAN020	APIS010	Ocr	NP_041954.1	NP_041954.1	restriction-modification (RM);bacteriophage exclusion (BREX)	PF08684.13	ocr	phrog_2568	ocr-like anti-restriction	Escherichia coli
CLAN020	APIS010	Ocr	NP_041954.1	OK042080_00001	restriction-modification (RM);bacteriophage exclusion (BREX)	PF08684.13	ocr	phrog_2568	ocr-like anti-restriction	Yersinia
CLAN020	APIS010	Ocr	NP_041954.1	OL964741_00001	restriction-modification (RM);bacteriophage exclusion (BREX)	PF08684.13	ocr	phrog_2568	ocr-like anti-restriction	Escherichia
CLAN020	APIS010	Ocr	NP_041954.1	OM630586_00024	restriction-modification (RM);bacteriophage exclusion (BREX)	PF08684.13	ocr	phrog_2568	ocr-like anti-restriction	Escherichia
CLAN020	APIS010	Ocr	NP_041954.1	ON528715_00007	restriction-modification (RM);bacteriophage exclusion (BREX)	PF08684.13	ocr	phrog_2568	ocr-like anti-restriction	Shigella
CLAN020	APIS010	Ocr	NP_041954.1	ON528717_00047	restriction-modification (RM);bacteriophage exclusion (BREX)	PF08684.13	ocr	phrog_2568	ocr-like anti-restriction	Shigella
CLAN020	APIS010	Ocr	NP_041954.1	ON528719_00010	restriction-modification (RM);bacteriophage exclusion (BREX)	PF08684.13	ocr	phrog_2568	ocr-like anti-restriction	Shigella
CLAN020	APIS010	Ocr	NP_041954.1	ON568193_00001	restriction-modification (RM);bacteriophage exclusion (BREX)	PF08684.13	ocr	phrog_2568	ocr-like anti-restriction	Cedecea
CLAN020	APIS010	Ocr	NP_041954.1	ON886116_00005	restriction-modification (RM);bacteriophage exclusion (BREX)	PF08684.13	ocr	phrog_2568	ocr-like anti-restriction	Salmonella
CLAN020	APIS010	Ocr	NP_041954.1	OP331230_00017	restriction-modification (RM);bacteriophage exclusion (BREX)	PF08684.13	ocr	phrog_2568	ocr-like anti-restriction	Escherichia
CLAN020	APIS010	Ocr	NP_041954.1	uvig_395422_49	restriction-modification (RM);bacteriophage exclusion (BREX)	PF08684.13	ocr	phrog_2568	ocr-like anti-restriction
CLAN020	APIS010	Ocr	NP_041954.1	uvig_557579_43	restriction-modification (RM);bacteriophage exclusion (BREX)	PF08684.13	ocr	phrog_2568	ocr-like anti-restriction
CLAN023	APIS011	gp4.5	NP_041980.1	AY264776_00018	toxin-antitoxin (TA)	PF17574.5	TA_inhibitor	phrog_2254	NA	Escherichia
CLAN023	APIS011	gp4.5	NP_041980.1	AY264778_00021	toxin-antitoxin (TA)	PF17574.5	TA_inhibitor	phrog_2254	NA	Escherichia
CLAN023	APIS011	gp4.5	NP_041980.1	EU734174_00021	toxin-antitoxin (TA)	PF17574.5	TA_inhibitor	phrog_2254	NA	Escherichia
CLAN023	APIS011	gp4.5	NP_041980.1	FR667955_00018	toxin-antitoxin (TA)	PF17574.5	TA_inhibitor	phrog_2254	NA	Salmonella
CLAN023	APIS011	gp4.5	NP_041980.1	IMGVR_UViG_3300013307_000032|3300013307|Ga0157372_1000058425	toxin-antitoxin (TA)	PF17574.5	TA_inhibitor	phrog_2254	NA
CLAN023	APIS011	gp4.5	NP_041980.1	IMGVR_UViG_3300045988_000100|3300045988|Ga0495776_025784_7113_7409	toxin-antitoxin (TA)	PF17574.5	TA_inhibitor	phrog_2254	NA
CLAN023	APIS011	gp4.5	NP_041980.1	IMGVR_UViG_3300045988_000519|3300045988|Ga0495776_043652_12984_13274	toxin-antitoxin (TA)	PF17574.5	TA_inhibitor	phrog_2254	NA
CLAN023	APIS011	gp4.5	NP_041980.1	IMGVR_UViG_3300045988_001011|3300045988|Ga0495776_127866_17262_17558	toxin-antitoxin (TA)	PF17574.5	TA_inhibitor	phrog_2254	NA
CLAN023	APIS011	gp4.5	NP_041980.1	KM242061_00029	toxin-antitoxin (TA)	PF17574.5	TA_inhibitor	phrog_2254	NA	Escherichia
CLAN023	APIS011	gp4.5	NP_041980.1	MG488277_00025	toxin-antitoxin (TA)	PF17574.5	TA_inhibitor	phrog_2254	NA	Escherichia
CLAN023	APIS011	gp4.5	NP_041980.1	MG832642_00027	toxin-antitoxin (TA)	PF17574.5	TA_inhibitor	phrog_2254	NA	Escherichia
CLAN023	APIS011	gp4.5	NP_041980.1	MG966531_00020	toxin-antitoxin (TA)	PF17574.5	TA_inhibitor	phrog_2254	NA	Escherichia
CLAN023	APIS011	gp4.5	NP_041980.1	MGV-GENOME-0262495_20	toxin-antitoxin (TA)	PF17574.5	TA_inhibitor	phrog_2254	NA
CLAN023	APIS011	gp4.5	NP_041980.1	MGV-GENOME-0263483_29	toxin-antitoxin (TA)	PF17574.5	TA_inhibitor	phrog_2254	NA
CLAN023	APIS011	gp4.5	NP_041980.1	MGV-GENOME-0265351_15	toxin-antitoxin (TA)	PF17574.5	TA_inhibitor	phrog_2254	NA
CLAN023	APIS011	gp4.5	NP_041980.1	MH370477_00025	toxin-antitoxin (TA)	PF17574.5	TA_inhibitor	phrog_2254	NA	Escherichia
CLAN023	APIS011	gp4.5	NP_041980.1	MH382198_00028	toxin-antitoxin (TA)	PF17574.5	TA_inhibitor	phrog_2254	NA	Salmonella
CLAN023	APIS011	gp4.5	NP_041980.1	MK310182_00022	toxin-antitoxin (TA)	PF17574.5	TA_inhibitor	phrog_2254	NA	Escherichia
CLAN023	APIS011	gp4.5	NP_041980.1	MK542821_00027	toxin-antitoxin (TA)	PF17574.5	TA_inhibitor	phrog_2254	NA	Escherichia
CLAN023	APIS011	gp4.5	NP_041980.1	MN184885_00032	toxin-antitoxin (TA)	PF17574.5	TA_inhibitor	phrog_2254	NA	Erwinia
CLAN023	APIS011	gp4.5	NP_041980.1	MN450150_00019	toxin-antitoxin (TA)	PF17574.5	TA_inhibitor	phrog_2254	NA	Pantoea
CLAN023	APIS011	gp4.5	NP_041980.1	MN481365_00028	toxin-antitoxin (TA)	PF17574.5	TA_inhibitor	phrog_2254	NA	Escherichia
CLAN023	APIS011	gp4.5	NP_041980.1	MN481366_00020	toxin-antitoxin (TA)	PF17574.5	TA_inhibitor	phrog_2254	NA	Escherichia
CLAN023	APIS011	gp4.5	NP_041980.1	MT350293_00027	toxin-antitoxin (TA)	PF17574.5	TA_inhibitor	phrog_2254	NA	Enterococcus
CLAN023	APIS011	gp4.5	NP_041980.1	MT465573_00022	toxin-antitoxin (TA)	PF17574.5	TA_inhibitor	phrog_2254	NA	Escherichia
CLAN023	APIS011	gp4.5	NP_041980.1	MT681669_00029	toxin-antitoxin (TA)	PF17574.5	TA_inhibitor	phrog_2254	NA	Aeromonas
CLAN023	APIS011	gp4.5	NP_041980.1	MW074885_00011	toxin-antitoxin (TA)	PF17574.5	TA_inhibitor	phrog_2254	NA	Escherichia
CLAN023	APIS011	gp4.5	NP_041980.1	MZ220766_00022	toxin-antitoxin (TA)	PF17574.5	TA_inhibitor	phrog_2254	NA	Edwardsiella
CLAN023	APIS011	gp4.5	NP_041980.1	MZ375287_00015	toxin-antitoxin (TA)	PF17574.5	TA_inhibitor	phrog_2254	NA	Escherichia
CLAN023	APIS011	gp4.5	NP_041980.1	MZ501081_00028	toxin-antitoxin (TA)	PF17574.5	TA_inhibitor	phrog_2254	NA	Escherichia
CLAN023	APIS011	gp4.5	NP_041980.1	MZ833439_00021	toxin-antitoxin (TA)	PF17574.5	TA_inhibitor	phrog_2254	NA	Enterobacteria
CLAN023	APIS011	gp4.5	NP_041980.1	NP_041980.1	toxin-antitoxin (TA)	PF17574.5	TA_inhibitor	phrog_2254	NA	Escherichia coli
CLAN023	APIS011	gp4.5	NP_041980.1	OK042080_00019	toxin-antitoxin (TA)	PF17574.5	TA_inhibitor	phrog_2254	NA	Yersinia
CLAN023	APIS011	gp4.5	NP_041980.1	OM630586_00042	toxin-antitoxin (TA)	PF17574.5	TA_inhibitor	phrog_2254	NA	Escherichia
CLAN023	APIS011	gp4.5	NP_041980.1	ON528716_00023	toxin-antitoxin (TA)	PF17574.5	TA_inhibitor	phrog_2254	NA	Shigella
CLAN023	APIS011	gp4.5	NP_041980.1	ON528719_00030	toxin-antitoxin (TA)	PF17574.5	TA_inhibitor	phrog_2254	NA	Shigella
CLAN023	APIS011	gp4.5	NP_041980.1	ON715521_00019	toxin-antitoxin (TA)	PF17574.5	TA_inhibitor	phrog_2254	NA	Erwinia
CLAN023	APIS011	gp4.5	NP_041980.1	ON886116_00048	toxin-antitoxin (TA)	PF17574.5	TA_inhibitor	phrog_2254	NA	Salmonella
CLAN023	APIS011	gp4.5	NP_041980.1	OP331230_00040	toxin-antitoxin (TA)	PF17574.5	TA_inhibitor	phrog_2254	NA	Escherichia
CLAN023	APIS011	gp4.5	NP_041980.1	OQ507919_00016	toxin-antitoxin (TA)	PF17574.5	TA_inhibitor	phrog_2254	NA	Escherichia
CLAN023	APIS011	gp4.5	NP_041980.1	uvig_395422_28	toxin-antitoxin (TA)	PF17574.5	TA_inhibitor	phrog_2254	NA
CLAN023	APIS011	gp4.5	NP_041980.1	uvig_481475_20	toxin-antitoxin (TA)	PF17574.5	TA_inhibitor	phrog_2254	NA
CLAN023	APIS011	gp4.5	NP_041980.1	uvig_557579_21	toxin-antitoxin (TA)	PF17574.5	TA_inhibitor	phrog_2254	NA
CLAN022	APIS012	tifA	NP_049652.1	AP018814_00038	toxin-antitoxin (TA)			phrog_8921,phrog_2375,phrog_3272,phrog_12748	NA	Enterobacteria
CLAN022	APIS012	tifA	NP_049652.1	AP018932_00039	toxin-antitoxin (TA)			phrog_8921,phrog_2375,phrog_3272,phrog_12748	NA	Escherichia
CLAN022	APIS012	tifA	NP_049652.1	DQ904452_00036	toxin-antitoxin (TA)			phrog_8921,phrog_2375,phrog_3272,phrog_12748	NA	Escherichia
CLAN022	APIS012	tifA	NP_049652.1	IMGVR_UViG_3300010279_000005|3300010279|Ga0129313_100005818	toxin-antitoxin (TA)			phrog_8921,phrog_2375,phrog_3272,phrog_12748	NA
CLAN022	APIS012	tifA	NP_049652.1	IMGVR_UViG_3300045988_132814|3300045988|Ga0495776_001669_138774_139070	toxin-antitoxin (TA)			phrog_8921,phrog_2375,phrog_3272,phrog_12748	NA
CLAN022	APIS012	tifA	NP_049652.1	KM501444_00049	toxin-antitoxin (TA)			phrog_8921,phrog_2375,phrog_3272,phrog_12748	NA	Shigella
CLAN022	APIS012	tifA	NP_049652.1	KM607000_00038	toxin-antitoxin (TA)			phrog_8921,phrog_2375,phrog_3272,phrog_12748	NA	Enterobacteria
CLAN022	APIS012	tifA	NP_049652.1	KR233165_00101	toxin-antitoxin (TA)			phrog_8921,phrog_2375,phrog_3272,phrog_12748	NA	Escherichia
CLAN022	APIS012	tifA	NP_049652.1	KT184308_00222	toxin-antitoxin (TA)			phrog_8921,phrog_2375,phrog_3272,phrog_12748	NA	Enterobacteria
CLAN022	APIS012	tifA	NP_049652.1	KT184312_00076	toxin-antitoxin (TA)			phrog_8921,phrog_2375,phrog_3272,phrog_12748	NA	Enterobacteria
CLAN022	APIS012	tifA	NP_049652.1	KU867876_00039	toxin-antitoxin (TA)			phrog_8921,phrog_2375,phrog_3272,phrog_12748	NA	Escherichia
CLAN022	APIS012	tifA	NP_049652.1	KX009778_00038	toxin-antitoxin (TA)			phrog_8921,phrog_2375,phrog_3272,phrog_12748	NA	Escherichia
CLAN022	APIS012	tifA	NP_049652.1	KX130862_00138	toxin-antitoxin (TA)			phrog_8921,phrog_2375,phrog_3272,phrog_12748	NA	Shigella
CLAN022	APIS012	tifA	NP_049652.1	KX828711_00036	toxin-antitoxin (TA)			phrog_8921,phrog_2375,phrog_3272,phrog_12748	NA	Shigella
CLAN022	APIS012	tifA	NP_049652.1	LC465543_00068	toxin-antitoxin (TA)			phrog_8921,phrog_2375,phrog_3272,phrog_12748	NA	Shigella
CLAN022	APIS012	tifA	NP_049652.1	LR215723_00036	toxin-antitoxin (TA)			phrog_8921,phrog_2375,phrog_3272,phrog_12748	NA	Yersinia
CLAN022	APIS012	tifA	NP_049652.1	LR746311_00104	toxin-antitoxin (TA)			phrog_8921,phrog_2375,phrog_3272,phrog_12748	NA	Shigella
CLAN022	APIS012	tifA	NP_049652.1	LR990704_00180	toxin-antitoxin (TA)			phrog_8921,phrog_2375,phrog_3272,phrog_12748	NA	Escherichia
CLAN022	APIS012	tifA	NP_049652.1	MF158045_00221	toxin-antitoxin (TA)			phrog_8921,phrog_2375,phrog_3272,phrog_12748	NA	Shigella
CLAN022	APIS012	tifA	NP_049652.1	MF327009_00165	toxin-antitoxin (TA)			phrog_8921,phrog_2375,phrog_3272,phrog_12748	NA	Shigella
CLAN022	APIS012	tifA	NP_049652.1	MG775043_00264	toxin-antitoxin (TA)			phrog_8921,phrog_2375,phrog_3272,phrog_12748	NA	Citrobacter
CLAN022	APIS012	tifA	NP_049652.1	MGV-GENOME-0371733_84	toxin-antitoxin (TA)			phrog_8921,phrog_2375,phrog_3272,phrog_12748	NA
CLAN022	APIS012	tifA	NP_049652.1	MGV-GENOME-0373836_52	toxin-antitoxin (TA)			phrog_8921,phrog_2375,phrog_3272,phrog_12748	NA
CLAN022	APIS012	tifA	NP_049652.1	MGV-GENOME-0377341_189	toxin-antitoxin (TA)			phrog_8921,phrog_2375,phrog_3272,phrog_12748	NA
CLAN022	APIS012	tifA	NP_049652.1	MGV-GENOME-0377569_213	toxin-antitoxin (TA)			phrog_8921,phrog_2375,phrog_3272,phrog_12748	NA
CLAN022	APIS012	tifA	NP_049652.1	MGV-GENOME-0377588_86	toxin-antitoxin (TA)			phrog_8921,phrog_2375,phrog_3272,phrog_12748	NA
CLAN022	APIS012	tifA	NP_049652.1	MK327928_00038	toxin-antitoxin (TA)			phrog_8921,phrog_2375,phrog_3272,phrog_12748	NA	Escherichia
CLAN022	APIS012	tifA	NP_049652.1	MK373781_00039	toxin-antitoxin (TA)			phrog_8921,phrog_2375,phrog_3272,phrog_12748	NA	Escherichia
CLAN022	APIS012	tifA	NP_049652.1	MN022785_00037	toxin-antitoxin (TA)			phrog_8921,phrog_2375,phrog_3272,phrog_12748	NA	Escherichia
CLAN022	APIS012	tifA	NP_049652.1	MN580668_00037	toxin-antitoxin (TA)			phrog_8921,phrog_2375,phrog_3272,phrog_12748	NA	Salmonella
CLAN022	APIS012	tifA	NP_049652.1	MN895434_00050	toxin-antitoxin (TA)			phrog_8921,phrog_2375,phrog_3272,phrog_12748	NA	Escherichia
CLAN022	APIS012	tifA	NP_049652.1	MN895438_00060	toxin-antitoxin (TA)			phrog_8921,phrog_2375,phrog_3272,phrog_12748	NA	Escherichia
CLAN022	APIS012	tifA	NP_049652.1	MT682709_00240	toxin-antitoxin (TA)			phrog_2375,phrog_3272,phrog_12748	NA	Escherichia
CLAN022	APIS012	tifA	NP_049652.1	MT682713_00040	toxin-antitoxin (TA)			phrog_8921,phrog_2375,phrog_3272,phrog_12748	NA	Escherichia
CLAN022	APIS012	tifA	NP_049652.1	MW749001_00035	toxin-antitoxin (TA)			phrog_8921,phrog_2375,phrog_3272,phrog_12748	NA	Escherichia
CLAN022	APIS012	tifA	NP_049652.1	MZ170040_00274	toxin-antitoxin (TA)			phrog_8921,phrog_2375,phrog_3272,phrog_12748	NA	Escherichia
CLAN022	APIS012	tifA	NP_049652.1	MZ417521_00037	toxin-antitoxin (TA)			phrog_8921,phrog_2375,phrog_3272,phrog_12748	NA	Escherichia
CLAN022	APIS012	tifA	NP_049652.1	MZ501046_00145	toxin-antitoxin (TA)			phrog_8921,phrog_2375,phrog_3272,phrog_12748	NA	Escherichia
CLAN022	APIS012	tifA	NP_049652.1	MZ501050_00145	toxin-antitoxin (TA)			phrog_8921,phrog_2375,phrog_3272,phrog_12748	NA	Escherichia
CLAN022	APIS012	tifA	NP_049652.1	MZ501089_00147	toxin-antitoxin (TA)			phrog_8921,phrog_2375,phrog_3272,phrog_12748	NA	Escherichia
CLAN022	APIS012	tifA	NP_049652.1	MZ753803_00037	toxin-antitoxin (TA)			phrog_8921,phrog_2375,phrog_3272,phrog_12748	NA	Escherichia
CLAN022	APIS012	tifA	NP_049652.1	NP_049652.1	toxin-antitoxin (TA)			phrog_8921,phrog_2375,phrog_3272,phrog_12748	NA	Escherichia coli
CLAN022	APIS012	tifA	NP_049652.1	OK274152_00039	toxin-antitoxin (TA)			phrog_8921,phrog_2375,phrog_3272,phrog_12748	NA	Escherichia
CLAN022	APIS012	tifA	NP_049652.1	OK331996_00265	toxin-antitoxin (TA)			phrog_8921,phrog_2375,phrog_3272,phrog_12748	NA	Escherichia
CLAN022	APIS012	tifA	NP_049652.1	OL770073_00063	toxin-antitoxin (TA)			phrog_8921,phrog_2375,phrog_3272,phrog_12748	NA	Escherichia
CLAN022	APIS012	tifA	NP_049652.1	OL960581_00036	toxin-antitoxin (TA)			phrog_8921,phrog_2375,phrog_3272,phrog_12748	NA	Escherichia
CLAN022	APIS012	tifA	NP_049652.1	ON528727_00051	toxin-antitoxin (TA)			phrog_8921,phrog_2375,phrog_3272,phrog_12748	NA	Shigella
CLAN022	APIS012	tifA	NP_049652.1	ON528734_00165	toxin-antitoxin (TA)			phrog_8921,phrog_2375,phrog_3272,phrog_12748	NA	Shigella
CLAN022	APIS012	tifA	NP_049652.1	ON528743_00030	toxin-antitoxin (TA)			phrog_8921,phrog_2375,phrog_3272,phrog_12748	NA	Shigella
CLAN022	APIS012	tifA	NP_049652.1	ON528746_00046	toxin-antitoxin (TA)			phrog_8921,phrog_2375,phrog_3272,phrog_12748	NA	Shigella
CLAN022	APIS012	tifA	NP_049652.1	ON645936_00035	toxin-antitoxin (TA)			phrog_8921,phrog_2375,phrog_3272,phrog_12748	NA	Escherichia
CLAN022	APIS012	tifA	NP_049652.1	OP137232_00060	toxin-antitoxin (TA)			phrog_8921,phrog_2375,phrog_3272,phrog_12748	NA	Shigella
CLAN022	APIS012	tifA	NP_049652.1	OP172788_00048	toxin-antitoxin (TA)			phrog_8921,phrog_2375,phrog_3272,phrog_12748	NA	Escherichia
CLAN022	APIS012	tifA	NP_049652.1	OP197928_00039	toxin-antitoxin (TA)			phrog_8921,phrog_2375,phrog_3272,phrog_12748	NA	Shigella
CLAN022	APIS012	tifA	NP_049652.1	OP557970_00221	toxin-antitoxin (TA)			phrog_8921,phrog_2375,phrog_3272,phrog_12748	NA	Escherichia
CLAN022	APIS012	tifA	NP_049652.1	OP611477_00027	toxin-antitoxin (TA)			phrog_8921,phrog_2375,phrog_3272,phrog_12748	NA	Escherichia
CLAN022	APIS012	tifA	NP_049652.1	OP856590_00039	toxin-antitoxin (TA)			phrog_8921,phrog_2375,phrog_3272,phrog_12748	NA	Escherichia
CLAN022	APIS012	tifA	NP_049652.1	OP870144_00037	toxin-antitoxin (TA)			phrog_8921,phrog_2375,phrog_3272,phrog_12748	NA	Escherichia
CLAN022	APIS012	tifA	NP_049652.1	OP978391_00148	toxin-antitoxin (TA)			phrog_8921,phrog_2375,phrog_3272,phrog_12748	NA	Escherichia
CLAN022	APIS012	tifA	NP_049652.1	OQ067375_00146	toxin-antitoxin (TA)			phrog_8921,phrog_2375,phrog_3272,phrog_12748	NA	Escherichia
CLAN022	APIS012	tifA	NP_049652.1	OQ067376_00143	toxin-antitoxin (TA)			phrog_8921,phrog_2375,phrog_3272,phrog_12748	NA	Escherichia
CLAN022	APIS012	tifA	NP_049652.1	OQ174503_00134	toxin-antitoxin (TA)			phrog_8921,phrog_2375,phrog_3272,phrog_12748	NA	Escherichia
CLAN022	APIS012	tifA	NP_049652.1	OQ223305_00053	toxin-antitoxin (TA)			phrog_8921,phrog_2375,phrog_3272,phrog_12748	NA	Escherichia
CLAN022	APIS012	tifA	NP_049652.1	OQ349392_00240	toxin-antitoxin (TA)			phrog_8921,phrog_2375,phrog_3272,phrog_12748	NA	Escherichia
CLAN022	APIS012	tifA	NP_049652.1	OQ446694_00063	toxin-antitoxin (TA)			phrog_8921,phrog_2375,phrog_3272,phrog_12748	NA	Escherichia
CLAN022	APIS012	tifA	NP_049652.1	OQ466432_00081	toxin-antitoxin (TA)			phrog_8921,phrog_2375,phrog_3272,phrog_12748	NA	Escherichia
CLAN022	APIS012	tifA	NP_049652.1	OQ599309_00037	toxin-antitoxin (TA)			phrog_8921,phrog_2375,phrog_3272,phrog_12748	NA	Escherichia
CLAN022	APIS012	tifA	NP_049652.1	OQ721911_00037	toxin-antitoxin (TA)			phrog_8921,phrog_2375,phrog_3272,phrog_12748	NA	Escherichia
CLAN022	APIS012	tifA	NP_049652.1	uvig_175033_184	toxin-antitoxin (TA)			phrog_8921,phrog_2375,phrog_3272,phrog_12748	NA
CLAN022	APIS012	tifA	NP_049652.1	uvig_249051_107	toxin-antitoxin (TA)			phrog_8921,phrog_2375,phrog_3272,phrog_12748	NA
CLAN022	APIS012	tifA	NP_049652.1	uvig_35225_189	toxin-antitoxin (TA)			phrog_8921,phrog_2375,phrog_3272,phrog_12748	NA
CLAN022	APIS012	tifA	NP_049652.1	uvig_585812_247	toxin-antitoxin (TA)			phrog_8921,phrog_2375,phrog_3272,phrog_12748	NA
CLAN022	APIS012	tifA	NP_049652.1	uvig_70837_1	toxin-antitoxin (TA)			phrog_8921,phrog_2375,phrog_3272,phrog_12748	NA
CLAN027	APIS013	Dmd	NP_049653.1	AP019521_00035	toxin-antitoxin (TA)	PF17587.5	Dmd	phrog_2102	Dmd discriminator of mRNA degradation	Escherichia
CLAN027	APIS013	Dmd	NP_049653.1	EU863409_00037	toxin-antitoxin (TA)	PF17587.5	Dmd	phrog_2102	Dmd discriminator of mRNA degradation	Escherichia
CLAN027	APIS013	Dmd	NP_049653.1	HE956711_00040	toxin-antitoxin (TA)	PF17587.5	Dmd	phrog_2102	Dmd discriminator of mRNA degradation	Yersinia
CLAN027	APIS013	Dmd	NP_049653.1	HM563683_00041	toxin-antitoxin (TA)	PF17587.5	Dmd	phrog_2102	Dmd discriminator of mRNA degradation	Escherichia
CLAN027	APIS013	Dmd	NP_049653.1	IMGVR_UViG_2974735146_000001|2974735146|2974735365	toxin-antitoxin (TA)	PF17587.5	Dmd	phrog_2102	Dmd discriminator of mRNA degradation
CLAN027	APIS013	Dmd	NP_049653.1	IMGVR_UViG_3300010279_000005|3300010279|Ga0129313_100005819	toxin-antitoxin (TA)	PF17587.5	Dmd	phrog_2102	Dmd discriminator of mRNA degradation
CLAN027	APIS013	Dmd	NP_049653.1	IMGVR_UViG_3300029310_000146|3300029310|Ga0134545_10057502	toxin-antitoxin (TA)	PF17587.5	Dmd	phrog_2102	Dmd discriminator of mRNA degradation
CLAN027	APIS013	Dmd	NP_049653.1	IMGVR_UViG_3300045988_061624|3300045988|Ga0495776_119604_40396_40608	toxin-antitoxin (TA)	PF17587.5	Dmd	phrog_2102	Dmd discriminator of mRNA degradation
CLAN027	APIS013	Dmd	NP_049653.1	IMGVR_UViG_3300045988_086346|3300045988|Ga0495776_001670_4739_4948	toxin-antitoxin (TA)	PF17587.5	Dmd	phrog_2102	Dmd discriminator of mRNA degradation
CLAN027	APIS013	Dmd	NP_049653.1	JX536493_00143	toxin-antitoxin (TA)	PF17587.5	Dmd	phrog_2102	Dmd discriminator of mRNA degradation	Escherichia
CLAN027	APIS013	Dmd	NP_049653.1	KF208315_00036	toxin-antitoxin (TA)	PF17587.5	Dmd	phrog_2102	Dmd discriminator of mRNA degradation	Yersinia
CLAN027	APIS013	Dmd	NP_049653.1	KM501444_00050	toxin-antitoxin (TA)	PF17587.5	Dmd	phrog_2102	Dmd discriminator of mRNA degradation	Shigella
CLAN027	APIS013	Dmd	NP_049653.1	KM607000_00039	toxin-antitoxin (TA)	PF17587.5	Dmd	phrog_2102	Dmd discriminator of mRNA degradation	Enterobacteria
CLAN027	APIS013	Dmd	NP_049653.1	KP007361_00042	toxin-antitoxin (TA)	PF17587.5	Dmd	phrog_2102	Dmd discriminator of mRNA degradation	Escherichia
CLAN027	APIS013	Dmd	NP_049653.1	KR269718_00165	toxin-antitoxin (TA)	PF17587.5	Dmd	phrog_2102	Dmd discriminator of mRNA degradation	Escherichia
CLAN027	APIS013	Dmd	NP_049653.1	KX130865_00020	toxin-antitoxin (TA)	PF17587.5	Dmd	phrog_2102	Dmd discriminator of mRNA degradation	Shigella
CLAN027	APIS013	Dmd	NP_049653.1	KY703222_00150	toxin-antitoxin (TA)	PF17587.5	Dmd	phrog_2102	Dmd discriminator of mRNA degradation	Escherichia
CLAN027	APIS013	Dmd	NP_049653.1	LC348379_00041	toxin-antitoxin (TA)	PF17587.5	Dmd	phrog_2102	Dmd discriminator of mRNA degradation	Escherichia
CLAN027	APIS013	Dmd	NP_049653.1	LR877332_00037	toxin-antitoxin (TA)	PF17587.5	Dmd	phrog_2102	Dmd discriminator of mRNA degradation	Shigella
CLAN027	APIS013	Dmd	NP_049653.1	MF044457_00078	toxin-antitoxin (TA)	PF17587.5	Dmd	phrog_2102	Dmd discriminator of mRNA degradation	Escherichia
CLAN027	APIS013	Dmd	NP_049653.1	MF327007_00037	toxin-antitoxin (TA)	PF17587.5	Dmd	phrog_2102	Dmd discriminator of mRNA degradation	Shigella
CLAN027	APIS013	Dmd	NP_049653.1	MGV-GENOME-0371733_83	toxin-antitoxin (TA)	PF17587.5	Dmd	phrog_2102	Dmd discriminator of mRNA degradation
CLAN027	APIS013	Dmd	NP_049653.1	MGV-GENOME-0373836_53	toxin-antitoxin (TA)	PF17587.5	Dmd	phrog_2102	Dmd discriminator of mRNA degradation
CLAN027	APIS013	Dmd	NP_049653.1	MGV-GENOME-0377517_57	toxin-antitoxin (TA)	PF17587.5	Dmd	phrog_2102	Dmd discriminator of mRNA degradation
CLAN027	APIS013	Dmd	NP_049653.1	MGV-GENOME-0377569_212	toxin-antitoxin (TA)	PF17587.5	Dmd	phrog_2102	Dmd discriminator of mRNA degradation
CLAN027	APIS013	Dmd	NP_049653.1	MGV-GENOME-0377573_11	toxin-antitoxin (TA)	PF17587.5	Dmd	phrog_2102	Dmd discriminator of mRNA degradation
CLAN027	APIS013	Dmd	NP_049653.1	MGV-GENOME-0377591_83	toxin-antitoxin (TA)	PF17587.5	Dmd	phrog_2102	Dmd discriminator of mRNA degradation
CLAN027	APIS013	Dmd	NP_049653.1	MGV-GENOME-0377637_166	toxin-antitoxin (TA)	PF17587.5	Dmd	phrog_2102	Dmd discriminator of mRNA degradation
CLAN027	APIS013	Dmd	NP_049653.1	MH837626_00148	toxin-antitoxin (TA)	PF17587.5	Dmd	phrog_2102	Dmd discriminator of mRNA degradation	Escherichia
CLAN027	APIS013	Dmd	NP_049653.1	MK327928_00039	toxin-antitoxin (TA)	PF17587.5	Dmd	phrog_2102	Dmd discriminator of mRNA degradation	Escherichia
CLAN027	APIS013	Dmd	NP_049653.1	MK327934_00036	toxin-antitoxin (TA)	PF17587.5	Dmd	phrog_2102	Dmd discriminator of mRNA degradation	Escherichia
CLAN027	APIS013	Dmd	NP_049653.1	MK327936_00038	toxin-antitoxin (TA)	PF17587.5	Dmd	phrog_2102	Dmd discriminator of mRNA degradation	Escherichia
CLAN027	APIS013	Dmd	NP_049653.1	MK327942_00038	toxin-antitoxin (TA)	PF17587.5	Dmd	phrog_2102	Dmd discriminator of mRNA degradation	Escherichia
CLAN027	APIS013	Dmd	NP_049653.1	MK373778_00036	toxin-antitoxin (TA)	PF17587.5	Dmd	phrog_2102	Dmd discriminator of mRNA degradation	Escherichia
CLAN027	APIS013	Dmd	NP_049653.1	MK373779_00039	toxin-antitoxin (TA)	PF17587.5	Dmd	phrog_2102	Dmd discriminator of mRNA degradation	Escherichia
CLAN027	APIS013	Dmd	NP_049653.1	MK373785_00038	toxin-antitoxin (TA)	PF17587.5	Dmd	phrog_2102	Dmd discriminator of mRNA degradation	Escherichia
CLAN027	APIS013	Dmd	NP_049653.1	MK962754_00036	toxin-antitoxin (TA)	PF17587.5	Dmd	phrog_2102	Dmd discriminator of mRNA degradation	Shigella
CLAN027	APIS013	Dmd	NP_049653.1	MN850651_00058	toxin-antitoxin (TA)	PF17587.5	Dmd	phrog_2102	Dmd discriminator of mRNA degradation	Escherichia
CLAN027	APIS013	Dmd	NP_049653.1	MT129652_00176	toxin-antitoxin (TA)	PF17587.5	Dmd	phrog_2102	Dmd discriminator of mRNA degradation	Escherichia
CLAN027	APIS013	Dmd	NP_049653.1	MT176426_00038	toxin-antitoxin (TA)	PF17587.5	Dmd	phrog_2102	Dmd discriminator of mRNA degradation	Serratia
CLAN027	APIS013	Dmd	NP_049653.1	MT446390_00236	toxin-antitoxin (TA)	PF17587.5	Dmd	phrog_2102	Dmd discriminator of mRNA degradation	Escherichia
CLAN027	APIS013	Dmd	NP_049653.1	MT828552_00149	toxin-antitoxin (TA)	PF17587.5	Dmd	phrog_2102	Dmd discriminator of mRNA degradation	Yersinia
CLAN027	APIS013	Dmd	NP_049653.1	MW149274_00203	toxin-antitoxin (TA)	PF17587.5	Dmd	phrog_2102	Dmd discriminator of mRNA degradation	Salmonella
CLAN027	APIS013	Dmd	NP_049653.1	MW250787_00259	toxin-antitoxin (TA)	PF17587.5	Dmd	phrog_2102	Dmd discriminator of mRNA degradation	Escherichia
CLAN027	APIS013	Dmd	NP_049653.1	MW679410_00038	toxin-antitoxin (TA)	PF17587.5	Dmd	phrog_2102	Dmd discriminator of mRNA degradation	Escherichia
CLAN027	APIS013	Dmd	NP_049653.1	MZ150757_00040	toxin-antitoxin (TA)	PF17587.5	Dmd	phrog_2102	Dmd discriminator of mRNA degradation	Salmonella
CLAN027	APIS013	Dmd	NP_049653.1	MZ189261_00034	toxin-antitoxin (TA)	PF17587.5	Dmd	phrog_2102	Dmd discriminator of mRNA degradation	Escherichia
CLAN027	APIS013	Dmd	NP_049653.1	MZ234018_00056	toxin-antitoxin (TA)	PF17587.5	Dmd	phrog_2102	Dmd discriminator of mRNA degradation	Escherichia
CLAN027	APIS013	Dmd	NP_049653.1	MZ234025_00059	toxin-antitoxin (TA)	PF17587.5	Dmd	phrog_2102	Dmd discriminator of mRNA degradation	Escherichia
CLAN027	APIS013	Dmd	NP_049653.1	MZ234038_00056	toxin-antitoxin (TA)	PF17587.5	Dmd	phrog_2102	Dmd discriminator of mRNA degradation	Escherichia
CLAN027	APIS013	Dmd	NP_049653.1	MZ501089_00148	toxin-antitoxin (TA)	PF17587.5	Dmd	phrog_2102	Dmd discriminator of mRNA degradation	Escherichia
CLAN027	APIS013	Dmd	NP_049653.1	MZ502380_00036	toxin-antitoxin (TA)	PF17587.5	Dmd	phrog_2102	Dmd discriminator of mRNA degradation	Escherichia
CLAN027	APIS013	Dmd	NP_049653.1	NP_049653.1	toxin-antitoxin (TA)	PF17587.5	Dmd	phrog_2102	Dmd discriminator of mRNA degradation	Escherichia coli
CLAN027	APIS013	Dmd	NP_049653.1	OL960580_00041	toxin-antitoxin (TA)	PF17587.5	Dmd	phrog_2102	Dmd discriminator of mRNA degradation	Escherichia
CLAN027	APIS013	Dmd	NP_049653.1	OL960581_00037	toxin-antitoxin (TA)	PF17587.5	Dmd	phrog_2102	Dmd discriminator of mRNA degradation	Escherichia
CLAN027	APIS013	Dmd	NP_049653.1	ON210139_00242	toxin-antitoxin (TA)	PF17587.5	Dmd	phrog_2102	Dmd discriminator of mRNA degradation	Escherichia
CLAN027	APIS013	Dmd	NP_049653.1	ON528735_00027	toxin-antitoxin (TA)	PF17587.5	Dmd	phrog_2102	Dmd discriminator of mRNA degradation	Shigella
CLAN027	APIS013	Dmd	NP_049653.1	ON528737_00125	toxin-antitoxin (TA)	PF17587.5	Dmd	phrog_2102	Dmd discriminator of mRNA degradation	Shigella
CLAN027	APIS013	Dmd	NP_049653.1	ON528743_00029	toxin-antitoxin (TA)	PF17587.5	Dmd	phrog_2102	Dmd discriminator of mRNA degradation	Shigella
CLAN027	APIS013	Dmd	NP_049653.1	ON528745_00209	toxin-antitoxin (TA)	PF17587.5	Dmd	phrog_2102	Dmd discriminator of mRNA degradation	Shigella
CLAN027	APIS013	Dmd	NP_049653.1	OP172786_00050	toxin-antitoxin (TA)	PF17587.5	Dmd	phrog_2102	Dmd discriminator of mRNA degradation	Escherichia
CLAN027	APIS013	Dmd	NP_049653.1	OP555982_00039	toxin-antitoxin (TA)	PF17587.5	Dmd	phrog_2102	Dmd discriminator of mRNA degradation	Escherichia
CLAN027	APIS013	Dmd	NP_049653.1	OP611477_00026	toxin-antitoxin (TA)	PF17587.5	Dmd	phrog_2102	Dmd discriminator of mRNA degradation	Escherichia
CLAN027	APIS013	Dmd	NP_049653.1	OP870144_00038	toxin-antitoxin (TA)	PF17587.5	Dmd	phrog_2102	Dmd discriminator of mRNA degradation	Escherichia
CLAN027	APIS013	Dmd	NP_049653.1	OP870146_00038	toxin-antitoxin (TA)	PF17587.5	Dmd	phrog_2102	Dmd discriminator of mRNA degradation	Escherichia
CLAN027	APIS013	Dmd	NP_049653.1	OP870147_00035	toxin-antitoxin (TA)	PF17587.5	Dmd	phrog_2102	Dmd discriminator of mRNA degradation	Escherichia
CLAN027	APIS013	Dmd	NP_049653.1	OQ174500_00210	toxin-antitoxin (TA)	PF17587.5	Dmd	phrog_2102	Dmd discriminator of mRNA degradation	Escherichia
CLAN027	APIS013	Dmd	NP_049653.1	OQ446694_00064	toxin-antitoxin (TA)	PF17587.5	Dmd	phrog_2102	Dmd discriminator of mRNA degradation	Escherichia
CLAN027	APIS013	Dmd	NP_049653.1	OQ466432_00080	toxin-antitoxin (TA)	PF17587.5	Dmd	phrog_2102	Dmd discriminator of mRNA degradation	Escherichia
CLAN027	APIS013	Dmd	NP_049653.1	OQ599309_00038	toxin-antitoxin (TA)	PF17587.5	Dmd	phrog_2102	Dmd discriminator of mRNA degradation	Escherichia
CLAN027	APIS013	Dmd	NP_049653.1	OQ599310_00076	toxin-antitoxin (TA)	PF17587.5	Dmd	phrog_2102	Dmd discriminator of mRNA degradation	Escherichia
CLAN027	APIS013	Dmd	NP_049653.1	OQ703618_00190	toxin-antitoxin (TA)	PF17587.5	Dmd	phrog_2102	Dmd discriminator of mRNA degradation	Escherichia
CLAN027	APIS013	Dmd	NP_049653.1	uvig_174995_58	toxin-antitoxin (TA)	PF17587.5	Dmd	phrog_2102	Dmd discriminator of mRNA degradation
CLAN027	APIS013	Dmd	NP_049653.1	uvig_175339_83	toxin-antitoxin (TA)	PF17587.5	Dmd	phrog_2102	Dmd discriminator of mRNA degradation
CLAN026	APIS014	PinA	NP_049694.1	AY303349_00085	toxin-antitoxin (TA)	PF10465.12	Inhibitor_I24	phrog_2167	inhibitor of host Lon protease	Escherichia
CLAN026	APIS014	PinA	NP_049694.1	DQ904452_00075	toxin-antitoxin (TA)	PF10465.12	Inhibitor_I24	phrog_2167,phrog_3272,phrog_9092	inhibitor of host Lon protease,NA	Escherichia
CLAN026	APIS014	PinA	NP_049694.1	FJ839692_00075	toxin-antitoxin (TA)	PF10465.12	Inhibitor_I24	phrog_2167,phrog_9092	inhibitor of host Lon protease	Escherichia
CLAN026	APIS014	PinA	NP_049694.1	HE956711_00079	toxin-antitoxin (TA)	PF10465.12	Inhibitor_I24	phrog_2167,phrog_9092	inhibitor of host Lon protease	Yersinia
CLAN026	APIS014	PinA	NP_049694.1	IMGVR_UViG_2938479101_000006|2938479101|2938481438	toxin-antitoxin (TA)	PF10465.12	Inhibitor_I24	phrog_2167,phrog_9092	inhibitor of host Lon protease	Clostridioides difficile
CLAN026	APIS014	PinA	NP_049694.1	IMGVR_UViG_2974573174_000001|2974573174|2974573252	toxin-antitoxin (TA)	PF10465.12	Inhibitor_I24	phrog_10788,phrog_2167,phrog_9092	inhibitor of host Lon protease,NA
CLAN026	APIS014	PinA	NP_049694.1	IMGVR_UViG_2974743505_000001|2974743505|2974743697	toxin-antitoxin (TA)	PF10465.12	Inhibitor_I24	phrog_2167,phrog_9092	inhibitor of host Lon protease
CLAN026	APIS014	PinA	NP_049694.1	IMGVR_UViG_3300010279_000005|3300010279|Ga0129313_100005860	toxin-antitoxin (TA)	PF10465.12	Inhibitor_I24	phrog_2167,phrog_9092	inhibitor of host Lon protease
CLAN026	APIS014	PinA	NP_049694.1	IMGVR_UViG_3300030021_000012|3300030021|Ga0316083_1006932	toxin-antitoxin (TA)	PF10465.12	Inhibitor_I24	phrog_2167	inhibitor of host Lon protease
CLAN026	APIS014	PinA	NP_049694.1	IMGVR_UViG_3300045988_095701|3300045988|Ga0495776_073022_51184_51669	toxin-antitoxin (TA)	PF10465.12	Inhibitor_I24	phrog_2167,phrog_9092	inhibitor of host Lon protease
CLAN026	APIS014	PinA	NP_049694.1	IMGVR_UViG_3300045988_132814|3300045988|Ga0495776_001669_113373_113819	toxin-antitoxin (TA)	PF10465.12	Inhibitor_I24	phrog_2167,phrog_9092	inhibitor of host Lon protease
CLAN026	APIS014	PinA	NP_049694.1	JN202312_00077	toxin-antitoxin (TA)	PF10465.12	Inhibitor_I24	phrog_2167,phrog_9092	inhibitor of host Lon protease	Escherichia
CLAN026	APIS014	PinA	NP_049694.1	JN986846_00078	toxin-antitoxin (TA)	PF10465.12	Inhibitor_I24	phrog_2167,phrog_9092	inhibitor of host Lon protease	Escherichia
CLAN026	APIS014	PinA	NP_049694.1	JX536493_00097	toxin-antitoxin (TA)	PF10465.12	Inhibitor_I24	phrog_2167,phrog_9092	inhibitor of host Lon protease	Escherichia
CLAN026	APIS014	PinA	NP_049694.1	KF208315_00076	toxin-antitoxin (TA)	PF10465.12	Inhibitor_I24	phrog_2167,phrog_3272,phrog_9092	inhibitor of host Lon protease,NA	Yersinia
CLAN026	APIS014	PinA	NP_049694.1	KF562341_00079	toxin-antitoxin (TA)	PF10465.12	Inhibitor_I24	phrog_2167	inhibitor of host Lon protease	Escherichia
CLAN026	APIS014	PinA	NP_049694.1	KJ477685_00078	toxin-antitoxin (TA)	PF10465.12	Inhibitor_I24	phrog_2167,phrog_9092	inhibitor of host Lon protease
CLAN026	APIS014	PinA	NP_049694.1	KJ668714_00082	toxin-antitoxin (TA)	PF10465.12	Inhibitor_I24	phrog_2167,phrog_9092	inhibitor of host Lon protease	Escherichia
CLAN026	APIS014	PinA	NP_049694.1	KM501444_00087	toxin-antitoxin (TA)	PF10465.12	Inhibitor_I24	phrog_2167,phrog_9092	inhibitor of host Lon protease	Shigella
CLAN026	APIS014	PinA	NP_049694.1	KP869105_00106	toxin-antitoxin (TA)	PF10465.12	Inhibitor_I24	phrog_2167,phrog_9092	inhibitor of host Lon protease	Escherichia
CLAN026	APIS014	PinA	NP_049694.1	KR269718_00121	toxin-antitoxin (TA)	PF10465.12	Inhibitor_I24	phrog_2167,phrog_9092	inhibitor of host Lon protease	Escherichia
CLAN026	APIS014	PinA	NP_049694.1	KX009778_00077	toxin-antitoxin (TA)	PF10465.12	Inhibitor_I24	phrog_2167,phrog_9092	inhibitor of host Lon protease	Escherichia
CLAN026	APIS014	PinA	NP_049694.1	KX130862_00181	toxin-antitoxin (TA)	PF10465.12	Inhibitor_I24	phrog_2167,phrog_3272,phrog_9092	inhibitor of host Lon protease,NA	Shigella
CLAN026	APIS014	PinA	NP_049694.1	KX452698_00035	toxin-antitoxin (TA)	PF10465.12	Inhibitor_I24	phrog_2167,phrog_9092	inhibitor of host Lon protease	Shigella
CLAN026	APIS014	PinA	NP_049694.1	KX828711_00073	toxin-antitoxin (TA)	PF10465.12	Inhibitor_I24	phrog_2167,phrog_9092	inhibitor of host Lon protease	Shigella
CLAN026	APIS014	PinA	NP_049694.1	KY703222_00195	toxin-antitoxin (TA)	PF10465.12	Inhibitor_I24	phrog_2167	inhibitor of host Lon protease	Escherichia
CLAN026	APIS014	PinA	NP_049694.1	LC348379_00083	toxin-antitoxin (TA)	PF10465.12	Inhibitor_I24	phrog_2167,phrog_9092	inhibitor of host Lon protease	Escherichia
CLAN026	APIS014	PinA	NP_049694.1	LN881732_00187	toxin-antitoxin (TA)	PF10465.12	Inhibitor_I24	phrog_2167	inhibitor of host Lon protease	Escherichia
CLAN026	APIS014	PinA	NP_049694.1	LN881737_00102	toxin-antitoxin (TA)	PF10465.12	Inhibitor_I24	phrog_2167,phrog_9092	inhibitor of host Lon protease	Escherichia
CLAN026	APIS014	PinA	NP_049694.1	LR215722_00080	toxin-antitoxin (TA)	PF10465.12	Inhibitor_I24	phrog_2167,phrog_9092	inhibitor of host Lon protease	Yersinia
CLAN026	APIS014	PinA	NP_049694.1	LR215724_00080	toxin-antitoxin (TA)	PF10465.12	Inhibitor_I24	phrog_2167,phrog_3272,phrog_9092	inhibitor of host Lon protease,NA	Yersinia
CLAN026	APIS014	PinA	NP_049694.1	LR597657_00072	toxin-antitoxin (TA)	PF10465.12	Inhibitor_I24	phrog_2167,phrog_9092	inhibitor of host Lon protease	Escherichia
CLAN026	APIS014	PinA	NP_049694.1	MF001354_00252	toxin-antitoxin (TA)	PF10465.12	Inhibitor_I24	phrog_2167,phrog_9092	inhibitor of host Lon protease	Salmonella
CLAN026	APIS014	PinA	NP_049694.1	MF001359_00077	toxin-antitoxin (TA)	PF10465.12	Inhibitor_I24	phrog_2167,phrog_9092	inhibitor of host Lon protease	Escherichia
CLAN026	APIS014	PinA	NP_049694.1	MF327007_00076	toxin-antitoxin (TA)	PF10465.12	Inhibitor_I24	phrog_2167,phrog_9092	inhibitor of host Lon protease	Shigella
CLAN026	APIS014	PinA	NP_049694.1	MF327009_00203	toxin-antitoxin (TA)	PF10465.12	Inhibitor_I24	phrog_2167,phrog_9092	inhibitor of host Lon protease	Shigella
CLAN026	APIS014	PinA	NP_049694.1	MG589383_00044	toxin-antitoxin (TA)	PF10465.12	Inhibitor_I24	phrog_2167	inhibitor of host Lon protease	Shigella
CLAN026	APIS014	PinA	NP_049694.1	MG867727_00080	toxin-antitoxin (TA)	PF10465.12	Inhibitor_I24	phrog_2167,phrog_9092	inhibitor of host Lon protease	Escherichia
CLAN026	APIS014	PinA	NP_049694.1	MGV-GENOME-0371733_41	toxin-antitoxin (TA)	PF10465.12	Inhibitor_I24	phrog_2167,phrog_9092	inhibitor of host Lon protease
CLAN026	APIS014	PinA	NP_049694.1	MGV-GENOME-0373836_95	toxin-antitoxin (TA)	PF10465.12	Inhibitor_I24	phrog_2167,phrog_9092	inhibitor of host Lon protease
CLAN026	APIS014	PinA	NP_049694.1	MGV-GENOME-0377341_231	toxin-antitoxin (TA)	PF10465.12	Inhibitor_I24	phrog_2167,phrog_9092	inhibitor of host Lon protease
CLAN026	APIS014	PinA	NP_049694.1	MGV-GENOME-0377451_40	toxin-antitoxin (TA)	PF10465.12	Inhibitor_I24	phrog_2167,phrog_9092	inhibitor of host Lon protease
CLAN026	APIS014	PinA	NP_049694.1	MGV-GENOME-0377517_12	toxin-antitoxin (TA)	PF10465.12	Inhibitor_I24	phrog_2167	inhibitor of host Lon protease
CLAN026	APIS014	PinA	NP_049694.1	MGV-GENOME-0377569_169	toxin-antitoxin (TA)	PF10465.12	Inhibitor_I24	phrog_2167,phrog_9092	inhibitor of host Lon protease
CLAN026	APIS014	PinA	NP_049694.1	MGV-GENOME-0377573_57	toxin-antitoxin (TA)	PF10465.12	Inhibitor_I24	phrog_2167	inhibitor of host Lon protease
CLAN026	APIS014	PinA	NP_049694.1	MGV-GENOME-0377588_41	toxin-antitoxin (TA)	PF10465.12	Inhibitor_I24	phrog_2167,phrog_9092	inhibitor of host Lon protease
CLAN026	APIS014	PinA	NP_049694.1	MGV-GENOME-0377591_40	toxin-antitoxin (TA)	PF10465.12	Inhibitor_I24	phrog_2167,phrog_9092	inhibitor of host Lon protease
CLAN026	APIS014	PinA	NP_049694.1	MGV-GENOME-0377602_183	toxin-antitoxin (TA)	PF10465.12	Inhibitor_I24	phrog_2167,phrog_9092	inhibitor of host Lon protease
CLAN026	APIS014	PinA	NP_049694.1	MGV-GENOME-0377637_213	toxin-antitoxin (TA)	PF10465.12	Inhibitor_I24	phrog_2167	inhibitor of host Lon protease
CLAN026	APIS014	PinA	NP_049694.1	MH051915_00195	toxin-antitoxin (TA)	PF10465.12	Inhibitor_I24	phrog_2167,phrog_9092	inhibitor of host Lon protease	Enterobacteria
CLAN026	APIS014	PinA	NP_049694.1	MH051916_00198	toxin-antitoxin (TA)	PF10465.12	Inhibitor_I24	phrog_2167,phrog_9092	inhibitor of host Lon protease	Enterobacteria
CLAN026	APIS014	PinA	NP_049694.1	MH243438_00082	toxin-antitoxin (TA)	PF10465.12	Inhibitor_I24	phrog_2167	inhibitor of host Lon protease	Escherichia
CLAN026	APIS014	PinA	NP_049694.1	MH359124_00117	toxin-antitoxin (TA)	PF10465.12	Inhibitor_I24	phrog_2167	inhibitor of host Lon protease	Escherichia
CLAN026	APIS014	PinA	NP_049694.1	MH992121_00178	toxin-antitoxin (TA)	PF10465.12	Inhibitor_I24	phrog_2167,phrog_9092	inhibitor of host Lon protease	Escherichia
CLAN026	APIS014	PinA	NP_049694.1	MK047718_00092	toxin-antitoxin (TA)	PF10465.12	Inhibitor_I24	phrog_2167	inhibitor of host Lon protease	Escherichia
CLAN026	APIS014	PinA	NP_049694.1	MK327929_00077	toxin-antitoxin (TA)	PF10465.12	Inhibitor_I24	phrog_2167,phrog_9092	inhibitor of host Lon protease	Escherichia
CLAN026	APIS014	PinA	NP_049694.1	MK327933_00086	toxin-antitoxin (TA)	PF10465.12	Inhibitor_I24	phrog_2167	inhibitor of host Lon protease	Escherichia
CLAN026	APIS014	PinA	NP_049694.1	MK327942_00077	toxin-antitoxin (TA)	PF10465.12	Inhibitor_I24	phrog_2167,phrog_9092	inhibitor of host Lon protease	Escherichia
CLAN026	APIS014	PinA	NP_049694.1	MK327943_00081	toxin-antitoxin (TA)	PF10465.12	Inhibitor_I24	phrog_2167	inhibitor of host Lon protease	Escherichia
CLAN026	APIS014	PinA	NP_049694.1	MK373779_00081	toxin-antitoxin (TA)	PF10465.12	Inhibitor_I24	phrog_2167,phrog_3272,phrog_9092	inhibitor of host Lon protease,NA	Escherichia
CLAN026	APIS014	PinA	NP_049694.1	MK373781_00079	toxin-antitoxin (TA)	PF10465.12	Inhibitor_I24	phrog_2167,phrog_9092	inhibitor of host Lon protease	Escherichia
CLAN026	APIS014	PinA	NP_049694.1	MK373782_00087	toxin-antitoxin (TA)	PF10465.12	Inhibitor_I24	phrog_2167	inhibitor of host Lon protease	Escherichia
CLAN026	APIS014	PinA	NP_049694.1	MK373785_00079	toxin-antitoxin (TA)	PF10465.12	Inhibitor_I24	phrog_2167,phrog_9092	inhibitor of host Lon protease	Escherichia
CLAN026	APIS014	PinA	NP_049694.1	MK373787_00081	toxin-antitoxin (TA)	PF10465.12	Inhibitor_I24	phrog_2167,phrog_9092	inhibitor of host Lon protease	Escherichia
CLAN026	APIS014	PinA	NP_049694.1	MK962752_00080	toxin-antitoxin (TA)	PF10465.12	Inhibitor_I24	phrog_2167,phrog_9092	inhibitor of host Lon protease	Shigella
CLAN026	APIS014	PinA	NP_049694.1	MK962756_00082	toxin-antitoxin (TA)	PF10465.12	Inhibitor_I24	phrog_2167	inhibitor of host Lon protease	Shigella
CLAN026	APIS014	PinA	NP_049694.1	MN022785_00079	toxin-antitoxin (TA)	PF10465.12	Inhibitor_I24	phrog_2167,phrog_9092	inhibitor of host Lon protease	Escherichia
CLAN026	APIS014	PinA	NP_049694.1	MN508618_00238	toxin-antitoxin (TA)	PF10465.12	Inhibitor_I24	phrog_2167,phrog_3272,phrog_9092	inhibitor of host Lon protease,NA	Escherichia
CLAN026	APIS014	PinA	NP_049694.1	MN580668_00080	toxin-antitoxin (TA)	PF10465.12	Inhibitor_I24	phrog_2167,phrog_9092	inhibitor of host Lon protease	Salmonella
CLAN026	APIS014	PinA	NP_049694.1	MN648445_00082	toxin-antitoxin (TA)	PF10465.12	Inhibitor_I24	phrog_2167	inhibitor of host Lon protease	Escherichia
CLAN026	APIS014	PinA	NP_049694.1	MN850579_00196	toxin-antitoxin (TA)	PF10465.12	Inhibitor_I24	phrog_2167	inhibitor of host Lon protease	Escherichia
CLAN026	APIS014	PinA	NP_049694.1	MN850622_00126	toxin-antitoxin (TA)	PF10465.12	Inhibitor_I24	phrog_2167	inhibitor of host Lon protease	Escherichia
CLAN026	APIS014	PinA	NP_049694.1	MN864145_00028	toxin-antitoxin (TA)	PF10465.12	Inhibitor_I24	phrog_2167	inhibitor of host Lon protease	Escherichia
CLAN026	APIS014	PinA	NP_049694.1	MT176426_00078	toxin-antitoxin (TA)	PF10465.12	Inhibitor_I24	phrog_2167,phrog_9092	inhibitor of host Lon protease	Serratia
CLAN026	APIS014	PinA	NP_049694.1	MT179807_00191	toxin-antitoxin (TA)	PF10465.12	Inhibitor_I24	phrog_2167,phrog_9092	inhibitor of host Lon protease	Escherichia
CLAN026	APIS014	PinA	NP_049694.1	MT446390_00190	toxin-antitoxin (TA)	PF10465.12	Inhibitor_I24	phrog_2167	inhibitor of host Lon protease	Escherichia
CLAN026	APIS014	PinA	NP_049694.1	MT446423_00107	toxin-antitoxin (TA)	PF10465.12	Inhibitor_I24	phrog_2167	inhibitor of host Lon protease	Escherichia
CLAN026	APIS014	PinA	NP_049694.1	MT630408_00077	toxin-antitoxin (TA)	PF10465.12	Inhibitor_I24	phrog_2167,phrog_9092	inhibitor of host Lon protease	Enterobacteria
CLAN026	APIS014	PinA	NP_049694.1	MT682709_00200	toxin-antitoxin (TA)	PF10465.12	Inhibitor_I24	phrog_2167,phrog_9092	inhibitor of host Lon protease	Escherichia
CLAN026	APIS014	PinA	NP_049694.1	MT764206_00189	toxin-antitoxin (TA)	PF10465.12	Inhibitor_I24	phrog_2167,phrog_9092	inhibitor of host Lon protease	Escherichia
CLAN026	APIS014	PinA	NP_049694.1	MT782071_00080	toxin-antitoxin (TA)	PF10465.12	Inhibitor_I24	phrog_2167	inhibitor of host Lon protease	Escherichia
CLAN026	APIS014	PinA	NP_049694.1	MT828552_00191	toxin-antitoxin (TA)	PF10465.12	Inhibitor_I24	phrog_2167,phrog_9092	inhibitor of host Lon protease	Yersinia
CLAN026	APIS014	PinA	NP_049694.1	MT828553_00191	toxin-antitoxin (TA)	PF10465.12	Inhibitor_I24	phrog_2167,phrog_9092	inhibitor of host Lon protease	Yersinia
CLAN026	APIS014	PinA	NP_049694.1	MT932213_00073	toxin-antitoxin (TA)	PF10465.12	Inhibitor_I24	phrog_2167,phrog_3272,phrog_9092	inhibitor of host Lon protease,NA	Escherichia
CLAN026	APIS014	PinA	NP_049694.1	MT968995_00074	toxin-antitoxin (TA)	PF10465.12	Inhibitor_I24	phrog_2167,phrog_3272,phrog_9092	inhibitor of host Lon protease,NA	Escherichia
CLAN026	APIS014	PinA	NP_049694.1	MW325771_00095	toxin-antitoxin (TA)	PF10465.12	Inhibitor_I24	phrog_10788,phrog_2167,phrog_9092	inhibitor of host Lon protease,NA	Salmonella
CLAN026	APIS014	PinA	NP_049694.1	MW341595_00131	toxin-antitoxin (TA)	PF10465.12	Inhibitor_I24	phrog_2167,phrog_9092	inhibitor of host Lon protease	Shigella
CLAN026	APIS014	PinA	NP_049694.1	MW630116_00252	toxin-antitoxin (TA)	PF10465.12	Inhibitor_I24	phrog_2167	inhibitor of host Lon protease	Escherichia
CLAN026	APIS014	PinA	NP_049694.1	MW749000_00075	toxin-antitoxin (TA)	PF10465.12	Inhibitor_I24	phrog_2167,phrog_9092	inhibitor of host Lon protease	Hafnia
CLAN026	APIS014	PinA	NP_049694.1	MW822007_00065	toxin-antitoxin (TA)	PF10465.12	Inhibitor_I24	phrog_2167,phrog_3272,phrog_9092	inhibitor of host Lon protease,NA	Escherichia
CLAN026	APIS014	PinA	NP_049694.1	MW822011_00227	toxin-antitoxin (TA)	PF10465.12	Inhibitor_I24	phrog_2167,phrog_9092	inhibitor of host Lon protease	Shigella
CLAN026	APIS014	PinA	NP_049694.1	MW883059_00265	toxin-antitoxin (TA)	PF10465.12	Inhibitor_I24	phrog_2167,phrog_9092	inhibitor of host Lon protease	Escherichia
CLAN026	APIS014	PinA	NP_049694.1	MZ065353_00036	toxin-antitoxin (TA)	PF10465.12	Inhibitor_I24	phrog_2167,phrog_9092	inhibitor of host Lon protease	Escherichia
CLAN026	APIS014	PinA	NP_049694.1	MZ150757_00081	toxin-antitoxin (TA)	PF10465.12	Inhibitor_I24	phrog_2167,phrog_9092	inhibitor of host Lon protease	Salmonella
CLAN026	APIS014	PinA	NP_049694.1	MZ170040_00040	toxin-antitoxin (TA)	PF10465.12	Inhibitor_I24	phrog_2167,phrog_9092	inhibitor of host Lon protease	Escherichia
CLAN026	APIS014	PinA	NP_049694.1	MZ170041_00082	toxin-antitoxin (TA)	PF10465.12	Inhibitor_I24	phrog_2167,phrog_9092	inhibitor of host Lon protease	Escherichia
CLAN026	APIS014	PinA	NP_049694.1	MZ189262_00072	toxin-antitoxin (TA)	PF10465.12	Inhibitor_I24	phrog_2167,phrog_9092	inhibitor of host Lon protease	Escherichia
CLAN026	APIS014	PinA	NP_049694.1	MZ234018_00016	toxin-antitoxin (TA)	PF10465.12	Inhibitor_I24	phrog_2167,phrog_9092	inhibitor of host Lon protease	Escherichia
CLAN026	APIS014	PinA	NP_049694.1	MZ234052_00016	toxin-antitoxin (TA)	PF10465.12	Inhibitor_I24	phrog_2167,phrog_9092	inhibitor of host Lon protease	Escherichia
CLAN026	APIS014	PinA	NP_049694.1	MZ311865_00260	toxin-antitoxin (TA)	PF10465.12	Inhibitor_I24	phrog_2167	inhibitor of host Lon protease	Escherichia
CLAN026	APIS014	PinA	NP_049694.1	MZ417521_00076	toxin-antitoxin (TA)	PF10465.12	Inhibitor_I24	phrog_2167,phrog_9092	inhibitor of host Lon protease	Escherichia
CLAN026	APIS014	PinA	NP_049694.1	MZ501047_00186	toxin-antitoxin (TA)	PF10465.12	Inhibitor_I24	phrog_2167	inhibitor of host Lon protease	Escherichia
CLAN026	APIS014	PinA	NP_049694.1	MZ501052_00190	toxin-antitoxin (TA)	PF10465.12	Inhibitor_I24	phrog_2167,phrog_9092	inhibitor of host Lon protease	Escherichia
CLAN026	APIS014	PinA	NP_049694.1	MZ501056_00179	toxin-antitoxin (TA)	PF10465.12	Inhibitor_I24	phrog_2167	inhibitor of host Lon protease	Escherichia
CLAN026	APIS014	PinA	NP_049694.1	MZ501065_00184	toxin-antitoxin (TA)	PF10465.12	Inhibitor_I24	phrog_2167,phrog_9092	inhibitor of host Lon protease	Escherichia
CLAN026	APIS014	PinA	NP_049694.1	MZ501067_00189	toxin-antitoxin (TA)	PF10465.12	Inhibitor_I24	phrog_2167,phrog_9092	inhibitor of host Lon protease	Escherichia
CLAN026	APIS014	PinA	NP_049694.1	MZ501098_00188	toxin-antitoxin (TA)	PF10465.12	Inhibitor_I24	phrog_2167,phrog_9092	inhibitor of host Lon protease	Escherichia
CLAN026	APIS014	PinA	NP_049694.1	MZ501106_00194	toxin-antitoxin (TA)	PF10465.12	Inhibitor_I24	phrog_2167,phrog_9092	inhibitor of host Lon protease	Escherichia
CLAN026	APIS014	PinA	NP_049694.1	MZ502379_00079	toxin-antitoxin (TA)	PF10465.12	Inhibitor_I24	phrog_2167,phrog_3272,phrog_9092	inhibitor of host Lon protease,NA	Escherichia
CLAN026	APIS014	PinA	NP_049694.1	MZ502380_00075	toxin-antitoxin (TA)	PF10465.12	Inhibitor_I24	phrog_2167,phrog_9092	inhibitor of host Lon protease	Escherichia
CLAN026	APIS014	PinA	NP_049694.1	MZ560701_00193	toxin-antitoxin (TA)	PF10465.12	Inhibitor_I24	phrog_2167	inhibitor of host Lon protease	Escherichia
CLAN026	APIS014	PinA	NP_049694.1	MZ753803_00077	toxin-antitoxin (TA)	PF10465.12	Inhibitor_I24	phrog_2167,phrog_3272,phrog_9092	inhibitor of host Lon protease,NA	Escherichia
CLAN026	APIS014	PinA	NP_049694.1	MZ868638_00190	toxin-antitoxin (TA)	PF10465.12	Inhibitor_I24	phrog_2167	inhibitor of host Lon protease	Escherichia
CLAN026	APIS014	PinA	NP_049694.1	NP_049694.1	toxin-antitoxin (TA)	PF10465.12	Inhibitor_I24	phrog_2167,phrog_9092	inhibitor of host Lon protease	Escherichia coli
CLAN026	APIS014	PinA	NP_049694.1	OK018184_00077	toxin-antitoxin (TA)	PF10465.12	Inhibitor_I24	phrog_2167,phrog_9092	inhibitor of host Lon protease	Shigella
CLAN026	APIS014	PinA	NP_049694.1	OK040907_00082	toxin-antitoxin (TA)	PF10465.12	Inhibitor_I24	phrog_2167,phrog_9092	inhibitor of host Lon protease	Enterobacteria
CLAN026	APIS014	PinA	NP_049694.1	OK076929_00200	toxin-antitoxin (TA)	PF10465.12	Inhibitor_I24	phrog_2167,phrog_9092	inhibitor of host Lon protease	Escherichia
CLAN026	APIS014	PinA	NP_049694.1	OK148441_00013	toxin-antitoxin (TA)	PF10465.12	Inhibitor_I24	phrog_2167,phrog_9092	inhibitor of host Lon protease	Escherichia
CLAN026	APIS014	PinA	NP_049694.1	OK272484_00078	toxin-antitoxin (TA)	PF10465.12	Inhibitor_I24	phrog_2167,phrog_9092	inhibitor of host Lon protease	Escherichia
CLAN026	APIS014	PinA	NP_049694.1	OK331996_00224	toxin-antitoxin (TA)	PF10465.12	Inhibitor_I24	phrog_2167,phrog_9092	inhibitor of host Lon protease	Escherichia
CLAN026	APIS014	PinA	NP_049694.1	OL362041_00082	toxin-antitoxin (TA)	PF10465.12	Inhibitor_I24	phrog_2167,phrog_9092	inhibitor of host Lon protease	Escherichia
CLAN026	APIS014	PinA	NP_049694.1	OL615012_00077	toxin-antitoxin (TA)	PF10465.12	Inhibitor_I24	phrog_2167,phrog_9092	inhibitor of host Lon protease	Shigella
CLAN026	APIS014	PinA	NP_049694.1	OL770073_00109	toxin-antitoxin (TA)	PF10465.12	Inhibitor_I24	phrog_2167,phrog_9092	inhibitor of host Lon protease	Escherichia
CLAN026	APIS014	PinA	NP_049694.1	OL770074_00047	toxin-antitoxin (TA)	PF10465.12	Inhibitor_I24	phrog_2167	inhibitor of host Lon protease	Escherichia
CLAN026	APIS014	PinA	NP_049694.1	OL956808_00165	toxin-antitoxin (TA)	PF10465.12	Inhibitor_I24	phrog_2167,phrog_9092	inhibitor of host Lon protease	Escherichia
CLAN026	APIS014	PinA	NP_049694.1	OL960577_00082	toxin-antitoxin (TA)	PF10465.12	Inhibitor_I24	phrog_2167	inhibitor of host Lon protease	Escherichia
CLAN026	APIS014	PinA	NP_049694.1	OL960580_00079	toxin-antitoxin (TA)	PF10465.12	Inhibitor_I24	phrog_2167,phrog_9092	inhibitor of host Lon protease	Escherichia
CLAN026	APIS014	PinA	NP_049694.1	OL960581_00079	toxin-antitoxin (TA)	PF10465.12	Inhibitor_I24	phrog_2167,phrog_9092	inhibitor of host Lon protease	Escherichia
CLAN026	APIS014	PinA	NP_049694.1	OM135583_00074	toxin-antitoxin (TA)	PF10465.12	Inhibitor_I24	phrog_2167,phrog_9092	inhibitor of host Lon protease	Escherichia
CLAN026	APIS014	PinA	NP_049694.1	OM386662_00077	toxin-antitoxin (TA)	PF10465.12	Inhibitor_I24	phrog_2167	inhibitor of host Lon protease	Escherichia
CLAN026	APIS014	PinA	NP_049694.1	OM386666_00106	toxin-antitoxin (TA)	PF10465.12	Inhibitor_I24	phrog_2167,phrog_9092	inhibitor of host Lon protease	Escherichia
CLAN026	APIS014	PinA	NP_049694.1	OM632671_00239	toxin-antitoxin (TA)	PF10465.12	Inhibitor_I24	phrog_2167,phrog_3272,phrog_9092	inhibitor of host Lon protease,NA	Escherichia
CLAN026	APIS014	PinA	NP_049694.1	OM960734_00219	toxin-antitoxin (TA)	PF10465.12	Inhibitor_I24	phrog_2167	inhibitor of host Lon protease	Escherichia
CLAN026	APIS014	PinA	NP_049694.1	ON210139_00199	toxin-antitoxin (TA)	PF10465.12	Inhibitor_I24	phrog_2167,phrog_9092	inhibitor of host Lon protease	Escherichia
CLAN026	APIS014	PinA	NP_049694.1	ON229909_00186	toxin-antitoxin (TA)	PF10465.12	Inhibitor_I24	phrog_2167,phrog_9092	inhibitor of host Lon protease	Escherichia
CLAN026	APIS014	PinA	NP_049694.1	ON506924_00077	toxin-antitoxin (TA)	PF10465.12	Inhibitor_I24	phrog_2167,phrog_3272,phrog_9092	inhibitor of host Lon protease,NA	Escherichia
CLAN026	APIS014	PinA	NP_049694.1	ON528725_00038	toxin-antitoxin (TA)	PF10465.12	Inhibitor_I24	phrog_2167	inhibitor of host Lon protease	Shigella
CLAN026	APIS014	PinA	NP_049694.1	ON528734_00126	toxin-antitoxin (TA)	PF10465.12	Inhibitor_I24	phrog_2167,phrog_9092	inhibitor of host Lon protease	Shigella
CLAN026	APIS014	PinA	NP_049694.1	ON528735_00067	toxin-antitoxin (TA)	PF10465.12	Inhibitor_I24	phrog_2167,phrog_9092	inhibitor of host Lon protease	Shigella
CLAN026	APIS014	PinA	NP_049694.1	ON528736_00193	toxin-antitoxin (TA)	PF10465.12	Inhibitor_I24	phrog_2167,phrog_9092	inhibitor of host Lon protease	Shigella
CLAN026	APIS014	PinA	NP_049694.1	ON528738_00186	toxin-antitoxin (TA)	PF10465.12	Inhibitor_I24	phrog_2167,phrog_9092	inhibitor of host Lon protease	Shigella
CLAN026	APIS014	PinA	NP_049694.1	ON528739_00003	toxin-antitoxin (TA)	PF10465.12	Inhibitor_I24	phrog_2167,phrog_9092	inhibitor of host Lon protease	Shigella
CLAN026	APIS014	PinA	NP_049694.1	ON528741_00172	toxin-antitoxin (TA)	PF10465.12	Inhibitor_I24	phrog_2167,phrog_9092	inhibitor of host Lon protease	Shigella
CLAN026	APIS014	PinA	NP_049694.1	ON528743_00268	toxin-antitoxin (TA)	PF10465.12	Inhibitor_I24	phrog_2167,phrog_9092	inhibitor of host Lon protease	Shigella
CLAN026	APIS014	PinA	NP_049694.1	ON528744_00084	toxin-antitoxin (TA)	PF10465.12	Inhibitor_I24	phrog_2167,phrog_9092	inhibitor of host Lon protease	Shigella
CLAN026	APIS014	PinA	NP_049694.1	ON528745_00170	toxin-antitoxin (TA)	PF10465.12	Inhibitor_I24	phrog_2167,phrog_9092	inhibitor of host Lon protease	Shigella
CLAN026	APIS014	PinA	NP_049694.1	ON528746_00089	toxin-antitoxin (TA)	PF10465.12	Inhibitor_I24	phrog_2167,phrog_9092	inhibitor of host Lon protease	Shigella
CLAN026	APIS014	PinA	NP_049694.1	ON630910_00078	toxin-antitoxin (TA)	PF10465.12	Inhibitor_I24	phrog_10788,phrog_2167,phrog_15899,phrog_9092	inhibitor of host Lon protease,NA	Enterobacter
CLAN026	APIS014	PinA	NP_049694.1	ON645936_00081	toxin-antitoxin (TA)	PF10465.12	Inhibitor_I24	phrog_2167,phrog_9092	inhibitor of host Lon protease	Escherichia
CLAN026	APIS014	PinA	NP_049694.1	ON720975_00116	toxin-antitoxin (TA)	PF10465.12	Inhibitor_I24	phrog_2167,phrog_9092	inhibitor of host Lon protease	Salmonella
CLAN026	APIS014	PinA	NP_049694.1	ON782582_00001	toxin-antitoxin (TA)	PF10465.12	Inhibitor_I24	phrog_2167,phrog_9092	inhibitor of host Lon protease	Escherichia
CLAN026	APIS014	PinA	NP_049694.1	OP114733_00194	toxin-antitoxin (TA)	PF10465.12	Inhibitor_I24	phrog_2167	inhibitor of host Lon protease	Escherichia
CLAN026	APIS014	PinA	NP_049694.1	OP137232_00019	toxin-antitoxin (TA)	PF10465.12	Inhibitor_I24	phrog_2167,phrog_3272,phrog_9092	inhibitor of host Lon protease,NA	Shigella
CLAN026	APIS014	PinA	NP_049694.1	OP172784_00247	toxin-antitoxin (TA)	PF10465.12	Inhibitor_I24	phrog_2167,phrog_9092	inhibitor of host Lon protease	Escherichia
CLAN026	APIS014	PinA	NP_049694.1	OP172785_00260	toxin-antitoxin (TA)	PF10465.12	Inhibitor_I24	phrog_2167,phrog_9092	inhibitor of host Lon protease	Escherichia
CLAN026	APIS014	PinA	NP_049694.1	OP172786_00087	toxin-antitoxin (TA)	PF10465.12	Inhibitor_I24	phrog_2167,phrog_9092	inhibitor of host Lon protease	Escherichia
CLAN026	APIS014	PinA	NP_049694.1	OP555982_00079	toxin-antitoxin (TA)	PF10465.12	Inhibitor_I24	phrog_2167,phrog_9092	inhibitor of host Lon protease	Escherichia
CLAN026	APIS014	PinA	NP_049694.1	OP557970_00260	toxin-antitoxin (TA)	PF10465.12	Inhibitor_I24	phrog_2167,phrog_9092	inhibitor of host Lon protease	Escherichia
CLAN026	APIS014	PinA	NP_049694.1	OP611477_00265	toxin-antitoxin (TA)	PF10465.12	Inhibitor_I24	phrog_2167,phrog_9092	inhibitor of host Lon protease	Escherichia
CLAN026	APIS014	PinA	NP_049694.1	OP856590_00079	toxin-antitoxin (TA)	PF10465.12	Inhibitor_I24	phrog_2167,phrog_9092	inhibitor of host Lon protease	Escherichia
CLAN026	APIS014	PinA	NP_049694.1	OP870144_00077	toxin-antitoxin (TA)	PF10465.12	Inhibitor_I24	phrog_2167,phrog_9092	inhibitor of host Lon protease	Escherichia
CLAN026	APIS014	PinA	NP_049694.1	OP870145_00083	toxin-antitoxin (TA)	PF10465.12	Inhibitor_I24	phrog_2167,phrog_9092	inhibitor of host Lon protease	Escherichia
CLAN026	APIS014	PinA	NP_049694.1	OP870146_00084	toxin-antitoxin (TA)	PF10465.12	Inhibitor_I24	phrog_2167	inhibitor of host Lon protease	Escherichia
CLAN026	APIS014	PinA	NP_049694.1	OP870147_00081	toxin-antitoxin (TA)	PF10465.12	Inhibitor_I24	phrog_2167	inhibitor of host Lon protease	Escherichia
CLAN026	APIS014	PinA	NP_049694.1	OP978391_00187	toxin-antitoxin (TA)	PF10465.12	Inhibitor_I24	phrog_2167,phrog_9092	inhibitor of host Lon protease	Escherichia
CLAN026	APIS014	PinA	NP_049694.1	OQ031495_00179	toxin-antitoxin (TA)	PF10465.12	Inhibitor_I24	phrog_2167	inhibitor of host Lon protease	Escherichia
CLAN026	APIS014	PinA	NP_049694.1	OQ067373_00188	toxin-antitoxin (TA)	PF10465.12	Inhibitor_I24	phrog_2167,phrog_9092	inhibitor of host Lon protease	Escherichia
CLAN026	APIS014	PinA	NP_049694.1	OQ067375_00186	toxin-antitoxin (TA)	PF10465.12	Inhibitor_I24	phrog_2167,phrog_3272,phrog_9092	inhibitor of host Lon protease,NA	Escherichia
CLAN026	APIS014	PinA	NP_049694.1	OQ067376_00185	toxin-antitoxin (TA)	PF10465.12	Inhibitor_I24	phrog_2167,phrog_9092	inhibitor of host Lon protease	Escherichia
CLAN026	APIS014	PinA	NP_049694.1	OQ174500_00170	toxin-antitoxin (TA)	PF10465.12	Inhibitor_I24	phrog_2167,phrog_9092	inhibitor of host Lon protease	Escherichia
CLAN026	APIS014	PinA	NP_049694.1	OQ174502_00196	toxin-antitoxin (TA)	PF10465.12	Inhibitor_I24	phrog_2167,phrog_9092	inhibitor of host Lon protease	Escherichia
CLAN026	APIS014	PinA	NP_049694.1	OQ174503_00174	toxin-antitoxin (TA)	PF10465.12	Inhibitor_I24	phrog_2167,phrog_9092	inhibitor of host Lon protease	Escherichia
CLAN026	APIS014	PinA	NP_049694.1	OQ223305_00013	toxin-antitoxin (TA)	PF10465.12	Inhibitor_I24	phrog_2167,phrog_9092	inhibitor of host Lon protease	Escherichia
CLAN026	APIS014	PinA	NP_049694.1	OQ349392_00198	toxin-antitoxin (TA)	PF10465.12	Inhibitor_I24	phrog_2167,phrog_9092	inhibitor of host Lon protease	Escherichia
CLAN026	APIS014	PinA	NP_049694.1	OQ446694_00103	toxin-antitoxin (TA)	PF10465.12	Inhibitor_I24	phrog_2167,phrog_9092	inhibitor of host Lon protease	Escherichia
CLAN026	APIS014	PinA	NP_049694.1	OQ466432_00041	toxin-antitoxin (TA)	PF10465.12	Inhibitor_I24	phrog_2167	inhibitor of host Lon protease	Escherichia
CLAN026	APIS014	PinA	NP_049694.1	OQ599309_00077	toxin-antitoxin (TA)	PF10465.12	Inhibitor_I24	phrog_2167,phrog_9092	inhibitor of host Lon protease	Escherichia
CLAN026	APIS014	PinA	NP_049694.1	OQ599310_00030	toxin-antitoxin (TA)	PF10465.12	Inhibitor_I24	phrog_2167	inhibitor of host Lon protease	Escherichia
CLAN026	APIS014	PinA	NP_049694.1	OQ703618_00236	toxin-antitoxin (TA)	PF10465.12	Inhibitor_I24	phrog_2167	inhibitor of host Lon protease	Escherichia
CLAN026	APIS014	PinA	NP_049694.1	OQ721911_00076	toxin-antitoxin (TA)	PF10465.12	Inhibitor_I24	phrog_2167,phrog_9092	inhibitor of host Lon protease	Escherichia
CLAN026	APIS014	PinA	NP_049694.1	OV877085_00122	toxin-antitoxin (TA)	PF10465.12	Inhibitor_I24	phrog_2167,phrog_9092	inhibitor of host Lon protease	Escherichia
CLAN026	APIS014	PinA	NP_049694.1	uvig_175033_229	toxin-antitoxin (TA)	PF10465.12	Inhibitor_I24	phrog_2167,phrog_9092	inhibitor of host Lon protease
CLAN026	APIS014	PinA	NP_049694.1	uvig_175339_40	toxin-antitoxin (TA)	PF10465.12	Inhibitor_I24	phrog_2167,phrog_9092	inhibitor of host Lon protease
CLAN026	APIS014	PinA	NP_049694.1	uvig_225001_183	toxin-antitoxin (TA)	PF10465.12	Inhibitor_I24	phrog_2167,phrog_9092	inhibitor of host Lon protease
CLAN026	APIS014	PinA	NP_049694.1	uvig_249053_32	toxin-antitoxin (TA)	PF10465.12	Inhibitor_I24	phrog_2167,phrog_9092	inhibitor of host Lon protease
CLAN026	APIS014	PinA	NP_049694.1	uvig_280983_96	toxin-antitoxin (TA)	PF10465.12	Inhibitor_I24	phrog_2167,phrog_9092	inhibitor of host Lon protease
CLAN026	APIS014	PinA	NP_049694.1	uvig_315320_169	toxin-antitoxin (TA)	PF10465.12	Inhibitor_I24	phrog_2167	inhibitor of host Lon protease
CLAN026	APIS014	PinA	NP_049694.1	uvig_374229_108	toxin-antitoxin (TA)	PF10465.12	Inhibitor_I24	phrog_2167	inhibitor of host Lon protease
CLAN026	APIS014	PinA	NP_049694.1	uvig_420933_52	toxin-antitoxin (TA)	PF10465.12	Inhibitor_I24	phrog_2167,phrog_3272,phrog_9092	inhibitor of host Lon protease,NA
CLAN026	APIS014	PinA	NP_049694.1	uvig_585812_205	toxin-antitoxin (TA)	PF10465.12	Inhibitor_I24	phrog_2167,phrog_9092	inhibitor of host Lon protease
CLAN026	APIS014	PinA	NP_049694.1	uvig_63518_182	toxin-antitoxin (TA)	PF10465.12	Inhibitor_I24	phrog_2167,phrog_9092	inhibitor of host Lon protease
CLAN010	APIS015	IpII	NP_049734.1	AP019521_00117	restriction-modification (RM)			phrog_7857,phrog_2667	internal head protein,internal virion protein	Escherichia
CLAN010	APIS015	IpII	NP_049734.1	HE956709_00130	restriction-modification (RM)			phrog_7857	internal virion protein	Yersinia
CLAN010	APIS015	IpII	NP_049734.1	IMGVR_UViG_3300045988_040361|3300045988|Ga0495776_001689_155076_155378	restriction-modification (RM)			phrog_7857	internal virion protein
CLAN010	APIS015	IpII	NP_049734.1	KP202158_00128	restriction-modification (RM)			phrog_7857	internal virion protein	Yersinia
CLAN010	APIS015	IpII	NP_049734.1	KR269720_00074	restriction-modification (RM)			phrog_7857	internal virion protein	Klebsiella
CLAN010	APIS015	IpII	NP_049734.1	KU878969_00113	restriction-modification (RM)			phrog_7857	internal virion protein	Escherichia
CLAN010	APIS015	IpII	NP_049734.1	KY593455_00133	restriction-modification (RM)			phrog_8765,phrog_7857	internal virion protein	Yersinia
CLAN010	APIS015	IpII	NP_049734.1	MGV-GENOME-0377468_124	restriction-modification (RM)			phrog_7857	internal virion protein
CLAN010	APIS015	IpII	NP_049734.1	MGV-GENOME-0377499_216	restriction-modification (RM)			phrog_7857	internal virion protein
CLAN010	APIS015	IpII	NP_049734.1	MGV-GENOME-0377588_265	restriction-modification (RM)			phrog_7857	internal virion protein
CLAN010	APIS015	IpII	NP_049734.1	MGV-GENOME-0377667_253	restriction-modification (RM)			phrog_7857	internal virion protein
CLAN010	APIS015	IpII	NP_049734.1	MH051917_00166	restriction-modification (RM)			phrog_7857	internal virion protein	Enterobacteria
CLAN010	APIS015	IpII	NP_049734.1	MK234886_00064	restriction-modification (RM)			phrog_7857,phrog_2667	internal head protein,internal virion protein	Escherichia
CLAN010	APIS015	IpII	NP_049734.1	MK295203_00123	restriction-modification (RM)			phrog_7857,phrog_2667	internal head protein,internal virion protein	Escherichia
CLAN010	APIS015	IpII	NP_049734.1	MN013081_00019	restriction-modification (RM)			phrog_7857	internal virion protein	Klebsiella
CLAN010	APIS015	IpII	NP_049734.1	MN044033_00110	restriction-modification (RM)			phrog_7857	internal virion protein	Klebsiella
CLAN010	APIS015	IpII	NP_049734.1	MN106245_00120	restriction-modification (RM)			phrog_7857	internal virion protein	Klebsiella
CLAN010	APIS015	IpII	NP_049734.1	MN434095_00109	restriction-modification (RM)			phrog_7857	internal virion protein	Klebsiella
CLAN010	APIS015	IpII	NP_049734.1	MT446423_00066	restriction-modification (RM)			phrog_7857	internal virion protein	Escherichia
CLAN010	APIS015	IpII	NP_049734.1	MW239157_00163	restriction-modification (RM)			phrog_7857	internal virion protein	Klebsiella
CLAN010	APIS015	IpII	NP_049734.1	MW325771_00143	restriction-modification (RM)			phrog_7857	internal virion protein	Salmonella
CLAN010	APIS015	IpII	NP_049734.1	MZ375356_00098	restriction-modification (RM)			phrog_7857	internal virion protein	Escherichia
CLAN010	APIS015	IpII	NP_049734.1	MZ560701_00153	restriction-modification (RM)			phrog_7857	internal virion protein	Escherichia
CLAN010	APIS015	IpII	NP_049734.1	MZ634347_00193	restriction-modification (RM)			phrog_7857	internal virion protein	Klebsiella
CLAN010	APIS015	IpII	NP_049734.1	NP_049734.1	restriction-modification (RM)			phrog_7857	internal virion protein	Escherichia coli
CLAN010	APIS015	IpII	NP_049734.1	OK254198_00028	restriction-modification (RM)			phrog_7857	internal virion protein	Escherichia
CLAN010	APIS015	IpII	NP_049734.1	OL770074_00008	restriction-modification (RM)			phrog_7857	internal virion protein	Escherichia
CLAN010	APIS015	IpII	NP_049734.1	OL870318_00109	restriction-modification (RM)			phrog_7857	internal virion protein	Klebsiella
CLAN010	APIS015	IpII	NP_049734.1	OL964735_00119	restriction-modification (RM)			phrog_7857	internal virion protein	Escherichia
CLAN010	APIS015	IpII	NP_049734.1	OP172784_00207	restriction-modification (RM)			phrog_7857	internal virion protein	Escherichia
CLAN010	APIS015	IpII	NP_049734.1	OQ331036_00272	restriction-modification (RM)			phrog_7857	internal virion protein	Yersinia
CLAN010	APIS015	IpII	NP_049734.1	OQ721911_00120	restriction-modification (RM)			phrog_7857	internal virion protein	Escherichia
CLAN010	APIS015	IpII	NP_049734.1	OV877765_00121	restriction-modification (RM)			phrog_7857,phrog_2667	internal head protein,internal virion protein	Escherichia
CLAN010	APIS015	IpII	NP_049734.1	uvig_234713_124	restriction-modification (RM)			phrog_7857	internal virion protein
CLAN019	APIS016	Acb1	NP_049750.1	HM035025_00145	cyclic oligonucleotide-based antiphage signaling system (CBASS)			phrog_755	RNA ligase	Shigella
CLAN019	APIS016	Acb1	NP_049750.1	IMGVR_UViG_3300045988_154884|3300045988|Ga0495776_101933_102131_102586	cyclic oligonucleotide-based antiphage signaling system (CBASS)			phrog_755	RNA ligase
CLAN019	APIS016	Acb1	NP_049750.1	IMGVR_UViG_651703089_000001|651703089|651709829	cyclic oligonucleotide-based antiphage signaling system (CBASS)			phrog_755	RNA ligase
CLAN019	APIS016	Acb1	NP_049750.1	KX009778_00148	cyclic oligonucleotide-based antiphage signaling system (CBASS)			phrog_755	RNA ligase	Escherichia
CLAN019	APIS016	Acb1	NP_049750.1	MF001359_00146	cyclic oligonucleotide-based antiphage signaling system (CBASS)			phrog_755	RNA ligase	Escherichia
CLAN019	APIS016	Acb1	NP_049750.1	MF001360_00175	cyclic oligonucleotide-based antiphage signaling system (CBASS)			phrog_755	RNA ligase	Escherichia
CLAN019	APIS016	Acb1	NP_049750.1	MGV-GENOME-0373836_158	cyclic oligonucleotide-based antiphage signaling system (CBASS)			phrog_755	RNA ligase
CLAN019	APIS016	Acb1	NP_049750.1	MGV-GENOME-0375647_201	cyclic oligonucleotide-based antiphage signaling system (CBASS)			phrog_755	RNA ligase
CLAN019	APIS016	Acb1	NP_049750.1	MGV-GENOME-0377517_209	cyclic oligonucleotide-based antiphage signaling system (CBASS)			phrog_755	RNA ligase
CLAN019	APIS016	Acb1	NP_049750.1	MGV-GENOME-0377569_108	cyclic oligonucleotide-based antiphage signaling system (CBASS)			phrog_755	RNA ligase
CLAN019	APIS016	Acb1	NP_049750.1	MGV-GENOME-0377573_125	cyclic oligonucleotide-based antiphage signaling system (CBASS)			phrog_755	RNA ligase
CLAN019	APIS016	Acb1	NP_049750.1	MGV-GENOME-0377602_246	cyclic oligonucleotide-based antiphage signaling system (CBASS)			phrog_755	RNA ligase
CLAN019	APIS016	Acb1	NP_049750.1	MGV-GENOME-0377637_9	cyclic oligonucleotide-based antiphage signaling system (CBASS)			phrog_755	RNA ligase
CLAN019	APIS016	Acb1	NP_049750.1	MK327936_00142	cyclic oligonucleotide-based antiphage signaling system (CBASS)			phrog_755	RNA ligase	Escherichia
CLAN019	APIS016	Acb1	NP_049750.1	MK373782_00151	cyclic oligonucleotide-based antiphage signaling system (CBASS)			phrog_755	RNA ligase	Escherichia
CLAN019	APIS016	Acb1	NP_049750.1	MK373786_00155	cyclic oligonucleotide-based antiphage signaling system (CBASS)			phrog_755	RNA ligase	Escherichia
CLAN019	APIS016	Acb1	NP_049750.1	MK524178_00242	cyclic oligonucleotide-based antiphage signaling system (CBASS)			phrog_755	RNA ligase	Escherichia
CLAN019	APIS016	Acb1	NP_049750.1	MK962750_00147	cyclic oligonucleotide-based antiphage signaling system (CBASS)			phrog_755	RNA ligase	Shigella
CLAN019	APIS016	Acb1	NP_049750.1	MK962752_00155	cyclic oligonucleotide-based antiphage signaling system (CBASS)			phrog_755	RNA ligase	Shigella
CLAN019	APIS016	Acb1	NP_049750.1	MK962755_00149	cyclic oligonucleotide-based antiphage signaling system (CBASS)			phrog_755	RNA ligase	Shigella
CLAN019	APIS016	Acb1	NP_049750.1	MN648445_00012	cyclic oligonucleotide-based antiphage signaling system (CBASS)			phrog_755	RNA ligase	Escherichia
CLAN019	APIS016	Acb1	NP_049750.1	MT446387_00104	cyclic oligonucleotide-based antiphage signaling system (CBASS)			phrog_755	RNA ligase	Escherichia
CLAN019	APIS016	Acb1	NP_049750.1	MT682710_00039	cyclic oligonucleotide-based antiphage signaling system (CBASS)			phrog_755	RNA ligase	Escherichia
CLAN019	APIS016	Acb1	NP_049750.1	MW341595_00202	cyclic oligonucleotide-based antiphage signaling system (CBASS)			phrog_755	RNA ligase	Shigella
CLAN019	APIS016	Acb1	NP_049750.1	MW749001_00151	cyclic oligonucleotide-based antiphage signaling system (CBASS)			phrog_755	RNA ligase	Escherichia
CLAN019	APIS016	Acb1	NP_049750.1	MZ311865_00060	cyclic oligonucleotide-based antiphage signaling system (CBASS)			phrog_755	RNA ligase	Escherichia
CLAN019	APIS016	Acb1	NP_049750.1	MZ501047_00254	cyclic oligonucleotide-based antiphage signaling system (CBASS)			phrog_755	RNA ligase	Escherichia
CLAN019	APIS016	Acb1	NP_049750.1	MZ501056_00249	cyclic oligonucleotide-based antiphage signaling system (CBASS)			phrog_755	RNA ligase	Escherichia
CLAN019	APIS016	Acb1	NP_049750.1	MZ502380_00147	cyclic oligonucleotide-based antiphage signaling system (CBASS)			phrog_755	RNA ligase	Escherichia
CLAN019	APIS016	Acb1	NP_049750.1	NP_049750.1	cyclic oligonucleotide-based antiphage signaling system (CBASS)			phrog_755	RNA ligase	Escherichia coli
CLAN019	APIS016	Acb1	NP_049750.1	OK040907_00146	cyclic oligonucleotide-based antiphage signaling system (CBASS)			phrog_755	RNA ligase	Enterobacteria
CLAN019	APIS016	Acb1	NP_049750.1	OL770073_00167	cyclic oligonucleotide-based antiphage signaling system (CBASS)			phrog_755	RNA ligase	Escherichia
CLAN019	APIS016	Acb1	NP_049750.1	OL770074_00244	cyclic oligonucleotide-based antiphage signaling system (CBASS)			phrog_755	RNA ligase	Escherichia
CLAN019	APIS016	Acb1	NP_049750.1	OL870317_00149	cyclic oligonucleotide-based antiphage signaling system (CBASS)			phrog_755	RNA ligase	Escherichia
CLAN019	APIS016	Acb1	NP_049750.1	ON528740_00148	cyclic oligonucleotide-based antiphage signaling system (CBASS)			phrog_755	RNA ligase	Shigella
CLAN019	APIS016	Acb1	NP_049750.1	OP611477_00195	cyclic oligonucleotide-based antiphage signaling system (CBASS)			phrog_755	RNA ligase	Escherichia
CLAN019	APIS016	Acb1	NP_049750.1	OQ067374_00246	cyclic oligonucleotide-based antiphage signaling system (CBASS)			phrog_755	RNA ligase	Escherichia
CLAN019	APIS016	Acb1	NP_049750.1	OQ466432_00246	cyclic oligonucleotide-based antiphage signaling system (CBASS)			phrog_755	RNA ligase	Escherichia
CLAN019	APIS016	Acb1	NP_049750.1	OQ703618_00035	cyclic oligonucleotide-based antiphage signaling system (CBASS)			phrog_755	RNA ligase	Escherichia
CLAN019	APIS016	Acb1	NP_049750.1	OQ721911_00151	cyclic oligonucleotide-based antiphage signaling system (CBASS)			phrog_755	RNA ligase	Escherichia
CLAN019	APIS016	Acb1	NP_049750.1	uvig_225001_246	cyclic oligonucleotide-based antiphage signaling system (CBASS)			phrog_755	RNA ligase
CLAN024	APIS017	Alt	NP_049811.1	AP011113_00200	toxin-antitoxin (TA)	PF03496.17	ADPrib_exo_Tox	phrog_26651,phrog_15247,phrog_23015,phrog_802,phrog_15144,phrog_23966	Alt-like RNA polymerase ADP-ribosyltransferase,NA,ADP-ribosyltransferase	Escherichia
CLAN024	APIS017	Alt	NP_049811.1	AP018814_00196	toxin-antitoxin (TA)	PF03496.17	ADPrib_exo_Tox	phrog_26651,phrog_15247,phrog_23015,phrog_802,phrog_15144,phrog_23966	Alt-like RNA polymerase ADP-ribosyltransferase,NA,ADP-ribosyltransferase	Enterobacteria
CLAN024	APIS017	Alt	NP_049811.1	AP018932_00200	toxin-antitoxin (TA)	PF03496.17	ADPrib_exo_Tox	phrog_26651,phrog_15247,phrog_23015,phrog_802,phrog_15144,phrog_23966	Alt-like RNA polymerase ADP-ribosyltransferase,NA,ADP-ribosyltransferase	Escherichia
CLAN024	APIS017	Alt	NP_049811.1	AP019521_00206	toxin-antitoxin (TA)	PF03496.17	ADPrib_exo_Tox	phrog_26651,phrog_23015,phrog_802,phrog_15144,phrog_23966	Alt-like RNA polymerase ADP-ribosyltransferase,NA,ADP-ribosyltransferase	Escherichia
CLAN024	APIS017	Alt	NP_049811.1	DQ904452_00196	toxin-antitoxin (TA)	PF03496.17	ADPrib_exo_Tox	phrog_26651,phrog_15247,phrog_23015,phrog_802,phrog_15144,phrog_23966	Alt-like RNA polymerase ADP-ribosyltransferase,NA,ADP-ribosyltransferase	Escherichia
CLAN024	APIS017	Alt	NP_049811.1	EU863409_00208	toxin-antitoxin (TA)	PF03496.17	ADPrib_exo_Tox	phrog_26651,phrog_23015,phrog_802,phrog_15144,phrog_23966	Alt-like RNA polymerase ADP-ribosyltransferase,NA,ADP-ribosyltransferase	Escherichia
CLAN024	APIS017	Alt	NP_049811.1	FJ839693_00202	toxin-antitoxin (TA)	PF03496.17	ADPrib_exo_Tox	phrog_26651,phrog_15247,phrog_23015,phrog_802,phrog_15144,phrog_23966	Alt-like RNA polymerase ADP-ribosyltransferase,NA,ADP-ribosyltransferase	Enterobacteria
CLAN024	APIS017	Alt	NP_049811.1	GU323318_00204	toxin-antitoxin (TA)	PF03496.17	ADPrib_exo_Tox	phrog_26651,phrog_15247,phrog_23015,phrog_802,phrog_15144,phrog_23966	Alt-like RNA polymerase ADP-ribosyltransferase,NA,ADP-ribosyltransferase	Enterobacter
CLAN024	APIS017	Alt	NP_049811.1	HE956711_00204	toxin-antitoxin (TA)	PF03496.17	ADPrib_exo_Tox	phrog_26651,phrog_15247,phrog_23015,phrog_802,phrog_15144,phrog_23966	Alt-like RNA polymerase ADP-ribosyltransferase,NA,ADP-ribosyltransferase	Yersinia
CLAN024	APIS017	Alt	NP_049811.1	HM035025_00198	toxin-antitoxin (TA)	PF03496.17	ADPrib_exo_Tox	phrog_26651,phrog_15247,phrog_23015,phrog_802,phrog_15144,phrog_23966	Alt-like RNA polymerase ADP-ribosyltransferase,NA,ADP-ribosyltransferase	Shigella
CLAN024	APIS017	Alt	NP_049811.1	HM071924_00208	toxin-antitoxin (TA)	PF03496.17	ADPrib_exo_Tox	phrog_26651,phrog_23015,phrog_802,phrog_15144,phrog_23966	Alt-like RNA polymerase ADP-ribosyltransferase,NA,ADP-ribosyltransferase	Escherichia
CLAN024	APIS017	Alt	NP_049811.1	HQ829472_00209	toxin-antitoxin (TA)	PF03496.17	ADPrib_exo_Tox	phrog_26651,phrog_23015,phrog_802,phrog_15144,phrog_23966	Alt-like RNA polymerase ADP-ribosyltransferase,NA,ADP-ribosyltransferase	Escherichia
CLAN024	APIS017	Alt	NP_049811.1	HQ829472_00210	toxin-antitoxin (TA)	PF03496.17	ADPrib_exo_Tox	phrog_26651,phrog_23015,phrog_802,phrog_15144,phrog_23966	Alt-like RNA polymerase ADP-ribosyltransferase,NA,ADP-ribosyltransferase	Escherichia
CLAN024	APIS017	Alt	NP_049811.1	IMGVR_UViG_2595698562_000001|2595698562|2596496356	toxin-antitoxin (TA)	PF03496.17	ADPrib_exo_Tox	phrog_26651,phrog_23015,phrog_802,phrog_15144,phrog_23966	Alt-like RNA polymerase ADP-ribosyltransferase,NA,ADP-ribosyltransferase
CLAN024	APIS017	Alt	NP_049811.1	IMGVR_UViG_2706795409_000001|2706795409|2708658606	toxin-antitoxin (TA)	PF03496.17	ADPrib_exo_Tox	phrog_26651,phrog_15247,phrog_23015,phrog_802,phrog_15144,phrog_23966	Alt-like RNA polymerase ADP-ribosyltransferase,NA,ADP-ribosyltransferase
CLAN024	APIS017	Alt	NP_049811.1	IMGVR_UViG_2706796454_000001|2706796454|2708721630	toxin-antitoxin (TA)	PF03496.17	ADPrib_exo_Tox	phrog_26651,phrog_15247,phrog_23015,phrog_802,phrog_15144,phrog_23966	Alt-like RNA polymerase ADP-ribosyltransferase,NA,ADP-ribosyltransferase
CLAN024	APIS017	Alt	NP_049811.1	IMGVR_UViG_2974481380_000001|2974481380|2974481583	toxin-antitoxin (TA)	PF03496.17	ADPrib_exo_Tox	phrog_26651,phrog_15247,phrog_23015,phrog_802,phrog_15144,phrog_23966	Alt-like RNA polymerase ADP-ribosyltransferase,NA,ADP-ribosyltransferase
CLAN024	APIS017	Alt	NP_049811.1	IMGVR_UViG_2974481661_000001|2974481661|2974481859	toxin-antitoxin (TA)	PF03496.17	ADPrib_exo_Tox	phrog_26651,phrog_15247,phrog_23015,phrog_802,phrog_15144,phrog_23966	Alt-like RNA polymerase ADP-ribosyltransferase,NA,ADP-ribosyltransferase
CLAN024	APIS017	Alt	NP_049811.1	IMGVR_UViG_2974481938_000001|2974481938|2974482138	toxin-antitoxin (TA)	PF03496.17	ADPrib_exo_Tox	phrog_26651,phrog_15247,phrog_23015,phrog_802,phrog_15144,phrog_23966	Alt-like RNA polymerase ADP-ribosyltransferase,NA,ADP-ribosyltransferase
CLAN024	APIS017	Alt	NP_049811.1	IMGVR_UViG_2974648148_000001|2974648148|2974648201	toxin-antitoxin (TA)	PF03496.17	ADPrib_exo_Tox	phrog_26651,phrog_15247,phrog_23015,phrog_802,phrog_15144,phrog_23966	Alt-like RNA polymerase ADP-ribosyltransferase,NA,ADP-ribosyltransferase
CLAN024	APIS017	Alt	NP_049811.1	IMGVR_UViG_2974740604_000001|2974740604|2974740819	toxin-antitoxin (TA)	PF03496.17	ADPrib_exo_Tox	phrog_26651,phrog_15247,phrog_23015,phrog_802,phrog_15144,phrog_23966	Alt-like RNA polymerase ADP-ribosyltransferase,NA,ADP-ribosyltransferase
CLAN024	APIS017	Alt	NP_049811.1	IMGVR_UViG_2974743505_000001|2974743505|2974743541	toxin-antitoxin (TA)	PF03496.17	ADPrib_exo_Tox	phrog_26651,phrog_15247,phrog_23015,phrog_802,phrog_15144,phrog_23966	Alt-like RNA polymerase ADP-ribosyltransferase,NA,ADP-ribosyltransferase
CLAN024	APIS017	Alt	NP_049811.1	IMGVR_UViG_2974775753_000001|2974775753|2974775941	toxin-antitoxin (TA)	PF03496.17	ADPrib_exo_Tox	phrog_26651,phrog_15247,phrog_23015,phrog_802,phrog_15144,phrog_23966	Alt-like RNA polymerase ADP-ribosyltransferase,NA,ADP-ribosyltransferase
CLAN024	APIS017	Alt	NP_049811.1	IMGVR_UViG_3300010279_000005|3300010279|Ga0129313_1000058182	toxin-antitoxin (TA)	PF03496.17	ADPrib_exo_Tox	phrog_26651,phrog_15247,phrog_23015,phrog_802,phrog_15144,phrog_23966	Alt-like RNA polymerase ADP-ribosyltransferase,NA,ADP-ribosyltransferase
CLAN024	APIS017	Alt	NP_049811.1	IMGVR_UViG_3300030021_000007|3300030021|Ga0316083_101315	toxin-antitoxin (TA)	PF03496.17	ADPrib_exo_Tox	phrog_26651,phrog_15247,phrog_23015,phrog_802,phrog_15144,phrog_23966	Alt-like RNA polymerase ADP-ribosyltransferase,NA,ADP-ribosyltransferase
CLAN024	APIS017	Alt	NP_049811.1	IMGVR_UViG_3300045988_040361|3300045988|Ga0495776_001689_48570_50663	toxin-antitoxin (TA)	PF03496.17	ADPrib_exo_Tox	phrog_26651,phrog_15247,phrog_23015,phrog_802,phrog_15144,phrog_23966	Alt-like RNA polymerase ADP-ribosyltransferase,NA,ADP-ribosyltransferase
CLAN024	APIS017	Alt	NP_049811.1	IMGVR_UViG_3300045988_064054|3300045988|Ga0495776_031899_145854_147947	toxin-antitoxin (TA)	PF03496.17	ADPrib_exo_Tox	phrog_26651,phrog_15247,phrog_23015,phrog_802,phrog_15144,phrog_23966	Alt-like RNA polymerase ADP-ribosyltransferase,NA,ADP-ribosyltransferase
CLAN024	APIS017	Alt	NP_049811.1	IMGVR_UViG_3300045988_090048|3300045988|Ga0495776_101647_60312_62363	toxin-antitoxin (TA)	PF03496.17	ADPrib_exo_Tox	phrog_26651,phrog_15247,phrog_23015,phrog_802,phrog_15144,phrog_23966	Alt-like RNA polymerase ADP-ribosyltransferase,NA,ADP-ribosyltransferase
CLAN024	APIS017	Alt	NP_049811.1	IMGVR_UViG_3300045988_095701|3300045988|Ga0495776_073022_130965_133061	toxin-antitoxin (TA)	PF03496.17	ADPrib_exo_Tox	phrog_26651,phrog_15247,phrog_23015,phrog_802,phrog_15144,phrog_23966	Alt-like RNA polymerase ADP-ribosyltransferase,NA,ADP-ribosyltransferase
CLAN024	APIS017	Alt	NP_049811.1	IMGVR_UViG_3300045988_104213|3300045988|Ga0495776_001673_104539_106635	toxin-antitoxin (TA)	PF03496.17	ADPrib_exo_Tox	phrog_26651,phrog_15247,phrog_23015,phrog_802,phrog_15144,phrog_23966	Alt-like RNA polymerase ADP-ribosyltransferase,NA,ADP-ribosyltransferase
CLAN024	APIS017	Alt	NP_049811.1	IMGVR_UViG_3300045988_105379|3300045988|Ga0495776_001676_30156_32246	toxin-antitoxin (TA)	PF03496.17	ADPrib_exo_Tox	phrog_26651,phrog_15247,phrog_23015,phrog_802,phrog_15144,phrog_23966	Alt-like RNA polymerase ADP-ribosyltransferase,NA,ADP-ribosyltransferase
CLAN024	APIS017	Alt	NP_049811.1	IMGVR_UViG_3300045988_118042|3300045988|Ga0495776_119731_18526_20631	toxin-antitoxin (TA)	PF03496.17	ADPrib_exo_Tox	phrog_26651,phrog_15247,phrog_23015,phrog_802,phrog_15144,phrog_23966	Alt-like RNA polymerase ADP-ribosyltransferase,NA,ADP-ribosyltransferase
CLAN024	APIS017	Alt	NP_049811.1	IMGVR_UViG_3300045988_121685|3300045988|Ga0495776_001900_103331_105427	toxin-antitoxin (TA)	PF03496.17	ADPrib_exo_Tox	phrog_26651,phrog_15247,phrog_23015,phrog_802,phrog_15144,phrog_23966	Alt-like RNA polymerase ADP-ribosyltransferase,NA,ADP-ribosyltransferase
CLAN024	APIS017	Alt	NP_049811.1	IMGVR_UViG_3300045988_128797|3300045988|Ga0495776_122376_105453_107549	toxin-antitoxin (TA)	PF03496.17	ADPrib_exo_Tox	phrog_26651,phrog_15247,phrog_23015,phrog_802,phrog_15144,phrog_23966	Alt-like RNA polymerase ADP-ribosyltransferase,NA,ADP-ribosyltransferase
CLAN024	APIS017	Alt	NP_049811.1	IMGVR_UViG_3300045988_132814|3300045988|Ga0495776_001669_32715_34811	toxin-antitoxin (TA)	PF03496.17	ADPrib_exo_Tox	phrog_26651,phrog_15247,phrog_23015,phrog_802,phrog_15144,phrog_23966	Alt-like RNA polymerase ADP-ribosyltransferase,NA,ADP-ribosyltransferase
CLAN024	APIS017	Alt	NP_049811.1	IMGVR_UViG_3300045988_135865|3300045988|Ga0495776_001675_104848_106944	toxin-antitoxin (TA)	PF03496.17	ADPrib_exo_Tox	phrog_26651,phrog_15247,phrog_23015,phrog_802,phrog_15144,phrog_23966	Alt-like RNA polymerase ADP-ribosyltransferase,NA,ADP-ribosyltransferase
CLAN024	APIS017	Alt	NP_049811.1	IMGVR_UViG_648936714_000001|648936714|648937005	toxin-antitoxin (TA)	PF03496.17	ADPrib_exo_Tox	phrog_26651,phrog_23015,phrog_802,phrog_15144,phrog_23966	Alt-like RNA polymerase ADP-ribosyltransferase,NA,ADP-ribosyltransferase
CLAN024	APIS017	Alt	NP_049811.1	JN202312_00197	toxin-antitoxin (TA)	PF03496.17	ADPrib_exo_Tox	phrog_26651,phrog_15247,phrog_23015,phrog_802,phrog_15144,phrog_23966	Alt-like RNA polymerase ADP-ribosyltransferase,NA,ADP-ribosyltransferase	Escherichia
CLAN024	APIS017	Alt	NP_049811.1	JX128259_00202	toxin-antitoxin (TA)	PF03496.17	ADPrib_exo_Tox	phrog_26651,phrog_15247,phrog_23015,phrog_802,phrog_15144,phrog_23966	Alt-like RNA polymerase ADP-ribosyltransferase,NA,ADP-ribosyltransferase	Escherichia
CLAN024	APIS017	Alt	NP_049811.1	JX181825_00250	toxin-antitoxin (TA)	PF03496.17	ADPrib_exo_Tox	phrog_26651,phrog_15247,phrog_23015,phrog_802,phrog_15144,phrog_23966	Alt-like RNA polymerase ADP-ribosyltransferase,NA,ADP-ribosyltransferase	Salmonella
CLAN024	APIS017	Alt	NP_049811.1	KF208315_00198	toxin-antitoxin (TA)	PF03496.17	ADPrib_exo_Tox	phrog_26651,phrog_15247,phrog_23015,phrog_802,phrog_15144,phrog_23966	Alt-like RNA polymerase ADP-ribosyltransferase,NA,ADP-ribosyltransferase	Yersinia
CLAN024	APIS017	Alt	NP_049811.1	KF582788_00070	toxin-antitoxin (TA)	PF03496.17	ADPrib_exo_Tox	phrog_26651,phrog_15247,phrog_23015,phrog_802,phrog_15144,phrog_23966	Alt-like RNA polymerase ADP-ribosyltransferase,NA,ADP-ribosyltransferase	Escherichia
CLAN024	APIS017	Alt	NP_049811.1	KF835987_00229	toxin-antitoxin (TA)	PF03496.17	ADPrib_exo_Tox	phrog_26651,phrog_9935,phrog_23015,phrog_802,phrog_15144,phrog_23966	Alt-like RNA polymerase ADP-ribosyltransferase,NA,ADP-ribosyltransferase	Pectobacterium
CLAN024	APIS017	Alt	NP_049811.1	KJ101592_00228	toxin-antitoxin (TA)	PF03496.17	ADPrib_exo_Tox	phrog_26651,phrog_15247,phrog_23015,phrog_802,phrog_15144,phrog_23966	Alt-like RNA polymerase ADP-ribosyltransferase,NA,ADP-ribosyltransferase	Enterobacter
CLAN024	APIS017	Alt	NP_049811.1	KJ668714_00205	toxin-antitoxin (TA)	PF03496.17	ADPrib_exo_Tox	phrog_26651,phrog_15247,phrog_23015,phrog_802,phrog_15144,phrog_23966	Alt-like RNA polymerase ADP-ribosyltransferase,NA,ADP-ribosyltransferase	Escherichia
CLAN024	APIS017	Alt	NP_049811.1	KM606998_00198	toxin-antitoxin (TA)	PF03496.17	ADPrib_exo_Tox	phrog_26651,phrog_15247,phrog_23015,phrog_802,phrog_15144,phrog_23966	Alt-like RNA polymerase ADP-ribosyltransferase,NA,ADP-ribosyltransferase	Enterobacteria
CLAN024	APIS017	Alt	NP_049811.1	KM606999_00199	toxin-antitoxin (TA)	PF03496.17	ADPrib_exo_Tox	phrog_26651,phrog_15247,phrog_23015,phrog_802,phrog_15144,phrog_23966	Alt-like RNA polymerase ADP-ribosyltransferase,NA,ADP-ribosyltransferase	Enterobacteria
CLAN024	APIS017	Alt	NP_049811.1	KM607000_00198	toxin-antitoxin (TA)	PF03496.17	ADPrib_exo_Tox	phrog_26651,phrog_15247,phrog_23015,phrog_802,phrog_15144,phrog_23966	Alt-like RNA polymerase ADP-ribosyltransferase,NA,ADP-ribosyltransferase	Enterobacteria
CLAN024	APIS017	Alt	NP_049811.1	KP007359_00199	toxin-antitoxin (TA)	PF03496.17	ADPrib_exo_Tox	phrog_26651,phrog_23015,phrog_802,phrog_15144,phrog_23966	Alt-like RNA polymerase ADP-ribosyltransferase,NA,ADP-ribosyltransferase	Escherichia
CLAN024	APIS017	Alt	NP_049811.1	KR233165_00216	toxin-antitoxin (TA)	PF03496.17	ADPrib_exo_Tox	phrog_26651,phrog_15247,phrog_23015,phrog_802,phrog_15144,phrog_23966	Alt-like RNA polymerase ADP-ribosyltransferase,NA,ADP-ribosyltransferase	Escherichia
CLAN024	APIS017	Alt	NP_049811.1	KT176190_00204	toxin-antitoxin (TA)	PF03496.17	ADPrib_exo_Tox	phrog_26651,phrog_23015,phrog_802,phrog_15144,phrog_23966	Alt-like RNA polymerase ADP-ribosyltransferase,NA,ADP-ribosyltransferase	Escherichia
CLAN024	APIS017	Alt	NP_049811.1	KT184308_00107	toxin-antitoxin (TA)	PF03496.17	ADPrib_exo_Tox	phrog_26651,phrog_15247,phrog_23015,phrog_802,phrog_15144,phrog_23966	Alt-like RNA polymerase ADP-ribosyltransferase,NA,ADP-ribosyltransferase	Enterobacteria
CLAN024	APIS017	Alt	NP_049811.1	KT184311_00006	toxin-antitoxin (TA)	PF03496.17	ADPrib_exo_Tox	phrog_26651,phrog_15247,phrog_23015,phrog_802,phrog_15144,phrog_23966	Alt-like RNA polymerase ADP-ribosyltransferase,NA,ADP-ribosyltransferase	Enterobacteria
CLAN024	APIS017	Alt	NP_049811.1	KT184312_00239	toxin-antitoxin (TA)	PF03496.17	ADPrib_exo_Tox	phrog_26651,phrog_15247,phrog_23015,phrog_802,phrog_15144,phrog_23966	Alt-like RNA polymerase ADP-ribosyltransferase,NA,ADP-ribosyltransferase	Enterobacteria
CLAN024	APIS017	Alt	NP_049811.1	KU867307_00188	toxin-antitoxin (TA)	PF03496.17	ADPrib_exo_Tox	phrog_26651,phrog_15247,phrog_23015,phrog_802,phrog_15144,phrog_23966	Alt-like RNA polymerase ADP-ribosyltransferase,NA,ADP-ribosyltransferase	Salmonella
CLAN024	APIS017	Alt	NP_049811.1	KU867876_00204	toxin-antitoxin (TA)	PF03496.17	ADPrib_exo_Tox	phrog_26651,phrog_15247,phrog_23015,phrog_802,phrog_15144,phrog_23966	Alt-like RNA polymerase ADP-ribosyltransferase,NA,ADP-ribosyltransferase	Escherichia
CLAN024	APIS017	Alt	NP_049811.1	KU878968_00202	toxin-antitoxin (TA)	PF03496.17	ADPrib_exo_Tox	phrog_26651,phrog_23015,phrog_802,phrog_15144,phrog_23966	Alt-like RNA polymerase ADP-ribosyltransferase,NA,ADP-ribosyltransferase	Escherichia
CLAN024	APIS017	Alt	NP_049811.1	KU878969_00198	toxin-antitoxin (TA)	PF03496.17	ADPrib_exo_Tox	phrog_26651,phrog_23015,phrog_802,phrog_15144,phrog_23966	Alt-like RNA polymerase ADP-ribosyltransferase,NA,ADP-ribosyltransferase	Escherichia
CLAN024	APIS017	Alt	NP_049811.1	KU925172_00068	toxin-antitoxin (TA)	PF03496.17	ADPrib_exo_Tox	phrog_26651,phrog_15247,phrog_23015,phrog_802,phrog_15144,phrog_23966	Alt-like RNA polymerase ADP-ribosyltransferase,NA,ADP-ribosyltransferase	Escherichia
CLAN024	APIS017	Alt	NP_049811.1	KX009778_00199	toxin-antitoxin (TA)	PF03496.17	ADPrib_exo_Tox	phrog_26651,phrog_15247,phrog_23015,phrog_802,phrog_15144,phrog_23966	Alt-like RNA polymerase ADP-ribosyltransferase,NA,ADP-ribosyltransferase	Escherichia
CLAN024	APIS017	Alt	NP_049811.1	KX130862_00024	toxin-antitoxin (TA)	PF03496.17	ADPrib_exo_Tox	phrog_26651,phrog_15247,phrog_23015,phrog_802,phrog_15144,phrog_23966	Alt-like RNA polymerase ADP-ribosyltransferase,NA,ADP-ribosyltransferase	Shigella
CLAN024	APIS017	Alt	NP_049811.1	KX130864_00204	toxin-antitoxin (TA)	PF03496.17	ADPrib_exo_Tox	phrog_26651,phrog_15247,phrog_23015,phrog_802,phrog_15144,phrog_23966	Alt-like RNA polymerase ADP-ribosyltransferase,NA,ADP-ribosyltransferase	Shigella
CLAN024	APIS017	Alt	NP_049811.1	KX828711_00196	toxin-antitoxin (TA)	PF03496.17	ADPrib_exo_Tox	phrog_26651,phrog_15247,phrog_23015,phrog_802,phrog_15144,phrog_23966	Alt-like RNA polymerase ADP-ribosyltransferase,NA,ADP-ribosyltransferase	Shigella
CLAN024	APIS017	Alt	NP_049811.1	LC348379_00203	toxin-antitoxin (TA)	PF03496.17	ADPrib_exo_Tox	phrog_26651,phrog_15247,phrog_23015,phrog_802,phrog_15144,phrog_23966	Alt-like RNA polymerase ADP-ribosyltransferase,NA,ADP-ribosyltransferase	Escherichia
CLAN024	APIS017	Alt	NP_049811.1	LN881732_00063	toxin-antitoxin (TA)	PF03496.17	ADPrib_exo_Tox	phrog_26651,phrog_15247,phrog_23015,phrog_802,phrog_15144,phrog_23966	Alt-like RNA polymerase ADP-ribosyltransferase,NA,ADP-ribosyltransferase	Escherichia
CLAN024	APIS017	Alt	NP_049811.1	LN881737_00226	toxin-antitoxin (TA)	PF03496.17	ADPrib_exo_Tox	phrog_26651,phrog_15247,phrog_23015,phrog_802,phrog_15144,phrog_23966	Alt-like RNA polymerase ADP-ribosyltransferase,NA,ADP-ribosyltransferase	Escherichia
CLAN024	APIS017	Alt	NP_049811.1	LR215722_00198	toxin-antitoxin (TA)	PF03496.17	ADPrib_exo_Tox	phrog_26651,phrog_15247,phrog_23015,phrog_802,phrog_15144,phrog_23966	Alt-like RNA polymerase ADP-ribosyltransferase,NA,ADP-ribosyltransferase	Yersinia
CLAN024	APIS017	Alt	NP_049811.1	LR215724_00204	toxin-antitoxin (TA)	PF03496.17	ADPrib_exo_Tox	phrog_26651,phrog_15247,phrog_23015,phrog_802,phrog_15144,phrog_23966	Alt-like RNA polymerase ADP-ribosyltransferase,NA,ADP-ribosyltransferase	Yersinia
CLAN024	APIS017	Alt	NP_049811.1	LR597657_00194	toxin-antitoxin (TA)	PF03496.17	ADPrib_exo_Tox	phrog_26651,phrog_15247,phrog_23015,phrog_802,phrog_15144,phrog_23966	Alt-like RNA polymerase ADP-ribosyltransferase,NA,ADP-ribosyltransferase	Escherichia
CLAN024	APIS017	Alt	NP_049811.1	LR597660_00198	toxin-antitoxin (TA)	PF03496.17	ADPrib_exo_Tox	phrog_26651,phrog_15247,phrog_23015,phrog_802,phrog_15144,phrog_23966	Alt-like RNA polymerase ADP-ribosyltransferase,NA,ADP-ribosyltransferase	Escherichia
CLAN024	APIS017	Alt	NP_049811.1	LR746311_00217	toxin-antitoxin (TA)	PF03496.17	ADPrib_exo_Tox	phrog_26651,phrog_15247,phrog_23015,phrog_802,phrog_15144,phrog_23966	Alt-like RNA polymerase ADP-ribosyltransferase,NA,ADP-ribosyltransferase	Shigella
CLAN024	APIS017	Alt	NP_049811.1	LR990704_00071	toxin-antitoxin (TA)	PF03496.17	ADPrib_exo_Tox	phrog_26651,phrog_15247,phrog_23015,phrog_802,phrog_15144,phrog_23966	Alt-like RNA polymerase ADP-ribosyltransferase,NA,ADP-ribosyltransferase	Escherichia
CLAN024	APIS017	Alt	NP_049811.1	LT614807_00231	toxin-antitoxin (TA)	PF03496.17	ADPrib_exo_Tox	phrog_26651,phrog_15247,phrog_23015,phrog_802,phrog_15144,phrog_23966	Alt-like RNA polymerase ADP-ribosyltransferase,NA,ADP-ribosyltransferase	Cronobacter
CLAN024	APIS017	Alt	NP_049811.1	MF001354_00101	toxin-antitoxin (TA)	PF03496.17	ADPrib_exo_Tox	phrog_26651,phrog_15247,phrog_23015,phrog_802,phrog_15144,phrog_23966	Alt-like RNA polymerase ADP-ribosyltransferase,NA,ADP-ribosyltransferase	Salmonella
CLAN024	APIS017	Alt	NP_049811.1	MF001359_00200	toxin-antitoxin (TA)	PF03496.17	ADPrib_exo_Tox	phrog_26651,phrog_15247,phrog_23015,phrog_802,phrog_15144,phrog_23966	Alt-like RNA polymerase ADP-ribosyltransferase,NA,ADP-ribosyltransferase	Escherichia
CLAN024	APIS017	Alt	NP_049811.1	MF036692_00221	toxin-antitoxin (TA)	PF03496.17	ADPrib_exo_Tox	phrog_26651,phrog_23015,phrog_802,phrog_15144,phrog_23966	Alt-like RNA polymerase ADP-ribosyltransferase,NA,ADP-ribosyltransferase	Serratia
CLAN024	APIS017	Alt	NP_049811.1	MF158046_00044	toxin-antitoxin (TA)	PF03496.17	ADPrib_exo_Tox	phrog_26651,phrog_15247,phrog_23015,phrog_802,phrog_15144,phrog_23966	Alt-like RNA polymerase ADP-ribosyltransferase,NA,ADP-ribosyltransferase	Shigella
CLAN024	APIS017	Alt	NP_049811.1	MF327008_00049	toxin-antitoxin (TA)	PF03496.17	ADPrib_exo_Tox	phrog_26651,phrog_15247,phrog_23015,phrog_802,phrog_15144,phrog_23966	Alt-like RNA polymerase ADP-ribosyltransferase,NA,ADP-ribosyltransferase	Shigella
CLAN024	APIS017	Alt	NP_049811.1	MF327009_00050	toxin-antitoxin (TA)	PF03496.17	ADPrib_exo_Tox	phrog_26651,phrog_15247,phrog_23015,phrog_802,phrog_15144,phrog_23966	Alt-like RNA polymerase ADP-ribosyltransferase,NA,ADP-ribosyltransferase	Shigella
CLAN024	APIS017	Alt	NP_049811.1	MG746602_00222	toxin-antitoxin (TA)	PF03496.17	ADPrib_exo_Tox	phrog_26651,phrog_15247,phrog_23015,phrog_802,phrog_15144,phrog_23966	Alt-like RNA polymerase ADP-ribosyltransferase,NA,ADP-ribosyltransferase	Klebsiella
CLAN024	APIS017	Alt	NP_049811.1	MG775043_00159	toxin-antitoxin (TA)	PF03496.17	ADPrib_exo_Tox	phrog_26651,phrog_15247,phrog_23015,phrog_802,phrog_15144,phrog_23966	Alt-like RNA polymerase ADP-ribosyltransferase,NA,ADP-ribosyltransferase	Citrobacter
CLAN024	APIS017	Alt	NP_049811.1	MG781191_00200	toxin-antitoxin (TA)	PF03496.17	ADPrib_exo_Tox	phrog_26651,phrog_15247,phrog_23015,phrog_802,phrog_15144,phrog_23966	Alt-like RNA polymerase ADP-ribosyltransferase,NA,ADP-ribosyltransferase	Escherichia
CLAN024	APIS017	Alt	NP_049811.1	MG867727_00201	toxin-antitoxin (TA)	PF03496.17	ADPrib_exo_Tox	phrog_26651,phrog_15247,phrog_23015,phrog_802,phrog_15144,phrog_23966	Alt-like RNA polymerase ADP-ribosyltransferase,NA,ADP-ribosyltransferase	Escherichia
CLAN024	APIS017	Alt	NP_049811.1	MGV-GENOME-0371733_194	toxin-antitoxin (TA)	PF03496.17	ADPrib_exo_Tox	phrog_26651,phrog_15247,phrog_23015,phrog_802,phrog_15144,phrog_23966	Alt-like RNA polymerase ADP-ribosyltransferase,NA,ADP-ribosyltransferase
CLAN024	APIS017	Alt	NP_049811.1	MGV-GENOME-0373836_213	toxin-antitoxin (TA)	PF03496.17	ADPrib_exo_Tox	phrog_26651,phrog_15247,phrog_23015,phrog_802,phrog_15144,phrog_23966	Alt-like RNA polymerase ADP-ribosyltransferase,NA,ADP-ribosyltransferase
CLAN024	APIS017	Alt	NP_049811.1	MGV-GENOME-0375157_235	toxin-antitoxin (TA)	PF03496.17	ADPrib_exo_Tox	phrog_26651,phrog_15247,phrog_23015,phrog_802,phrog_15144,phrog_23966	Alt-like RNA polymerase ADP-ribosyltransferase,NA,ADP-ribosyltransferase
CLAN024	APIS017	Alt	NP_049811.1	MGV-GENOME-0377341_75	toxin-antitoxin (TA)	PF03496.17	ADPrib_exo_Tox	phrog_26651,phrog_15247,phrog_23015,phrog_802,phrog_15144,phrog_23966	Alt-like RNA polymerase ADP-ribosyltransferase,NA,ADP-ribosyltransferase
CLAN024	APIS017	Alt	NP_049811.1	MGV-GENOME-0377451_193	toxin-antitoxin (TA)	PF03496.17	ADPrib_exo_Tox	phrog_26651,phrog_15247,phrog_23015,phrog_802,phrog_15144,phrog_23966	Alt-like RNA polymerase ADP-ribosyltransferase,NA,ADP-ribosyltransferase
CLAN024	APIS017	Alt	NP_049811.1	MGV-GENOME-0377569_53	toxin-antitoxin (TA)	PF03496.17	ADPrib_exo_Tox	phrog_26651,phrog_15247,phrog_23015,phrog_802,phrog_15144,phrog_23966	Alt-like RNA polymerase ADP-ribosyltransferase,NA,ADP-ribosyltransferase
CLAN024	APIS017	Alt	NP_049811.1	MGV-GENOME-0377588_193	toxin-antitoxin (TA)	PF03496.17	ADPrib_exo_Tox	phrog_26651,phrog_15247,phrog_23015,phrog_802,phrog_15144,phrog_23966	Alt-like RNA polymerase ADP-ribosyltransferase,NA,ADP-ribosyltransferase
CLAN024	APIS017	Alt	NP_049811.1	MGV-GENOME-0377591_197	toxin-antitoxin (TA)	PF03496.17	ADPrib_exo_Tox	phrog_26651,phrog_15247,phrog_23015,phrog_802,phrog_15144,phrog_23966	Alt-like RNA polymerase ADP-ribosyltransferase,NA,ADP-ribosyltransferase
CLAN024	APIS017	Alt	NP_049811.1	MGV-GENOME-0377602_36	toxin-antitoxin (TA)	PF03496.17	ADPrib_exo_Tox	phrog_26651,phrog_15247,phrog_23015,phrog_802,phrog_15144,phrog_23966	Alt-like RNA polymerase ADP-ribosyltransferase,NA,ADP-ribosyltransferase
CLAN024	APIS017	Alt	NP_049811.1	MGV-GENOME-0377667_51	toxin-antitoxin (TA)	PF03496.17	ADPrib_exo_Tox	phrog_26651,phrog_15247,phrog_23015,phrog_802,phrog_15144,phrog_23966	Alt-like RNA polymerase ADP-ribosyltransferase,NA,ADP-ribosyltransferase
CLAN024	APIS017	Alt	NP_049811.1	MGV-GENOME-0377830_39	toxin-antitoxin (TA)	PF03496.17	ADPrib_exo_Tox	phrog_26651,phrog_15247,phrog_23015,phrog_802,phrog_15144,phrog_23966	Alt-like RNA polymerase ADP-ribosyltransferase,NA,ADP-ribosyltransferase
CLAN024	APIS017	Alt	NP_049811.1	MH051913_00078	toxin-antitoxin (TA)	PF03496.17	ADPrib_exo_Tox	phrog_26651,phrog_23015,phrog_802,phrog_15144,phrog_23966	Alt-like RNA polymerase ADP-ribosyltransferase,NA,ADP-ribosyltransferase	Enterobacteria
CLAN024	APIS017	Alt	NP_049811.1	MH051915_00077	toxin-antitoxin (TA)	PF03496.17	ADPrib_exo_Tox	phrog_26651,phrog_15247,phrog_23015,phrog_802,phrog_15144,phrog_23966	Alt-like RNA polymerase ADP-ribosyltransferase,NA,ADP-ribosyltransferase	Enterobacteria
CLAN024	APIS017	Alt	NP_049811.1	MH051916_00075	toxin-antitoxin (TA)	PF03496.17	ADPrib_exo_Tox	phrog_26651,phrog_15247,phrog_23015,phrog_802,phrog_15144,phrog_23966	Alt-like RNA polymerase ADP-ribosyltransferase,NA,ADP-ribosyltransferase	Enterobacteria
CLAN024	APIS017	Alt	NP_049811.1	MH051917_00079	toxin-antitoxin (TA)	PF03496.17	ADPrib_exo_Tox	phrog_26651,phrog_23015,phrog_802,phrog_15144,phrog_23966	Alt-like RNA polymerase ADP-ribosyltransferase,NA,ADP-ribosyltransferase	Enterobacteria
CLAN024	APIS017	Alt	NP_049811.1	MH243439_00193	toxin-antitoxin (TA)	PF03496.17	ADPrib_exo_Tox	phrog_26651,phrog_15247,phrog_23015,phrog_802,phrog_15144,phrog_23966	Alt-like RNA polymerase ADP-ribosyltransferase,NA,ADP-ribosyltransferase	Escherichia
CLAN024	APIS017	Alt	NP_049811.1	MH553563_00204	toxin-antitoxin (TA)	PF03496.17	ADPrib_exo_Tox	phrog_26651,phrog_15247,phrog_23015,phrog_802,phrog_15144,phrog_23966	Alt-like RNA polymerase ADP-ribosyltransferase,NA,ADP-ribosyltransferase	Enterobacteria
CLAN024	APIS017	Alt	NP_049811.1	MH791409_00020	toxin-antitoxin (TA)	PF03496.17	ADPrib_exo_Tox	phrog_26651,phrog_23015,phrog_802,phrog_15144,phrog_23966	Alt-like RNA polymerase ADP-ribosyltransferase,NA,ADP-ribosyltransferase	Escherichia
CLAN024	APIS017	Alt	NP_049811.1	MH992121_00052	toxin-antitoxin (TA)	PF03496.17	ADPrib_exo_Tox	phrog_26651,phrog_15247,phrog_23015,phrog_802,phrog_15144,phrog_23966	Alt-like RNA polymerase ADP-ribosyltransferase,NA,ADP-ribosyltransferase	Escherichia
CLAN024	APIS017	Alt	NP_049811.1	MK234886_00151	toxin-antitoxin (TA)	PF03496.17	ADPrib_exo_Tox	phrog_26651,phrog_23015,phrog_802,phrog_15144,phrog_23966	Alt-like RNA polymerase ADP-ribosyltransferase,NA,ADP-ribosyltransferase	Escherichia
CLAN024	APIS017	Alt	NP_049811.1	MK295203_00031	toxin-antitoxin (TA)	PF03496.17	ADPrib_exo_Tox	phrog_26651,phrog_23015,phrog_802,phrog_15144,phrog_23966	Alt-like RNA polymerase ADP-ribosyltransferase,NA,ADP-ribosyltransferase	Escherichia
CLAN024	APIS017	Alt	NP_049811.1	MK310184_00094	toxin-antitoxin (TA)	PF03496.17	ADPrib_exo_Tox	phrog_26651,phrog_23015,phrog_802,phrog_15144,phrog_23966	Alt-like RNA polymerase ADP-ribosyltransferase,NA,ADP-ribosyltransferase
CLAN024	APIS017	Alt	NP_049811.1	MK327936_00195	toxin-antitoxin (TA)	PF03496.17	ADPrib_exo_Tox	phrog_26651,phrog_15247,phrog_23015,phrog_802,phrog_15144,phrog_23966	Alt-like RNA polymerase ADP-ribosyltransferase,NA,ADP-ribosyltransferase	Escherichia
CLAN024	APIS017	Alt	NP_049811.1	MK327937_00199	toxin-antitoxin (TA)	PF03496.17	ADPrib_exo_Tox	phrog_26651,phrog_15247,phrog_23015,phrog_802,phrog_15144,phrog_23966	Alt-like RNA polymerase ADP-ribosyltransferase,NA,ADP-ribosyltransferase	Escherichia
CLAN024	APIS017	Alt	NP_049811.1	MK327940_00208	toxin-antitoxin (TA)	PF03496.17	ADPrib_exo_Tox	phrog_26651,phrog_15247,phrog_23015,phrog_802,phrog_15144,phrog_23966	Alt-like RNA polymerase ADP-ribosyltransferase,NA,ADP-ribosyltransferase	Escherichia
CLAN024	APIS017	Alt	NP_049811.1	MK327942_00200	toxin-antitoxin (TA)	PF03496.17	ADPrib_exo_Tox	phrog_26651,phrog_15247,phrog_23015,phrog_802,phrog_15144,phrog_23966	Alt-like RNA polymerase ADP-ribosyltransferase,NA,ADP-ribosyltransferase	Escherichia
CLAN024	APIS017	Alt	NP_049811.1	MK327944_00200	toxin-antitoxin (TA)	PF03496.17	ADPrib_exo_Tox	phrog_26651,phrog_15247,phrog_23015,phrog_802,phrog_15144	Alt-like RNA polymerase ADP-ribosyltransferase,NA,ADP-ribosyltransferase	Escherichia
CLAN024	APIS017	Alt	NP_049811.1	MK327946_00206	toxin-antitoxin (TA)	PF03496.17	ADPrib_exo_Tox	phrog_26651,phrog_15247,phrog_23015,phrog_802,phrog_15144,phrog_23966	Alt-like RNA polymerase ADP-ribosyltransferase,NA,ADP-ribosyltransferase	Escherichia
CLAN024	APIS017	Alt	NP_049811.1	MK373781_00202	toxin-antitoxin (TA)	PF03496.17	ADPrib_exo_Tox	phrog_26651,phrog_15247,phrog_23015,phrog_802,phrog_15144,phrog_23966	Alt-like RNA polymerase ADP-ribosyltransferase,NA,ADP-ribosyltransferase	Escherichia
CLAN024	APIS017	Alt	NP_049811.1	MK373785_00202	toxin-antitoxin (TA)	PF03496.17	ADPrib_exo_Tox	phrog_26651,phrog_15247,phrog_23015,phrog_802,phrog_15144,phrog_23966	Alt-like RNA polymerase ADP-ribosyltransferase,NA,ADP-ribosyltransferase	Escherichia
CLAN024	APIS017	Alt	NP_049811.1	MK373785_00203	toxin-antitoxin (TA)	PF03496.17	ADPrib_exo_Tox	phrog_26651,phrog_15247,phrog_23015,phrog_802,phrog_15144,phrog_23966	Alt-like RNA polymerase ADP-ribosyltransferase,NA,ADP-ribosyltransferase	Escherichia
CLAN024	APIS017	Alt	NP_049811.1	MK373786_00209	toxin-antitoxin (TA)	PF03496.17	ADPrib_exo_Tox	phrog_26651,phrog_15247,phrog_23015,phrog_802,phrog_15144,phrog_23966	Alt-like RNA polymerase ADP-ribosyltransferase,NA,ADP-ribosyltransferase	Escherichia
CLAN024	APIS017	Alt	NP_049811.1	MK373787_00200	toxin-antitoxin (TA)	PF03496.17	ADPrib_exo_Tox	phrog_26651,phrog_15247,phrog_23015,phrog_802,phrog_15144,phrog_23966	Alt-like RNA polymerase ADP-ribosyltransferase,NA,ADP-ribosyltransferase	Escherichia
CLAN024	APIS017	Alt	NP_049811.1	MK962750_00199	toxin-antitoxin (TA)	PF03496.17	ADPrib_exo_Tox	phrog_26651,phrog_15247,phrog_23015,phrog_802,phrog_15144,phrog_23966	Alt-like RNA polymerase ADP-ribosyltransferase,NA,ADP-ribosyltransferase	Shigella
CLAN024	APIS017	Alt	NP_049811.1	MK962752_00207	toxin-antitoxin (TA)	PF03496.17	ADPrib_exo_Tox	phrog_26651,phrog_15247,phrog_23015,phrog_802,phrog_15144,phrog_23966	Alt-like RNA polymerase ADP-ribosyltransferase,NA,ADP-ribosyltransferase	Shigella
CLAN024	APIS017	Alt	NP_049811.1	MK962755_00201	toxin-antitoxin (TA)	PF03496.17	ADPrib_exo_Tox	phrog_26651,phrog_15247,phrog_23015,phrog_802,phrog_15144,phrog_23966	Alt-like RNA polymerase ADP-ribosyltransferase,NA,ADP-ribosyltransferase	Shigella
CLAN024	APIS017	Alt	NP_049811.1	MN013081_00219	toxin-antitoxin (TA)	PF03496.17	ADPrib_exo_Tox	phrog_26651,phrog_15247,phrog_23015,phrog_802,phrog_15144,phrog_23966	Alt-like RNA polymerase ADP-ribosyltransferase,NA,ADP-ribosyltransferase	Klebsiella
CLAN024	APIS017	Alt	NP_049811.1	MN013084_00229	toxin-antitoxin (TA)	PF03496.17	ADPrib_exo_Tox	phrog_26651,phrog_15247,phrog_23015,phrog_802,phrog_15144,phrog_23966	Alt-like RNA polymerase ADP-ribosyltransferase,NA,ADP-ribosyltransferase	Klebsiella
CLAN024	APIS017	Alt	NP_049811.1	MN022785_00206	toxin-antitoxin (TA)	PF03496.17	ADPrib_exo_Tox	phrog_26651,phrog_15247,phrog_23015,phrog_802,phrog_15144,phrog_23966	Alt-like RNA polymerase ADP-ribosyltransferase,NA,ADP-ribosyltransferase	Escherichia
CLAN024	APIS017	Alt	NP_049811.1	MN395284_00263	toxin-antitoxin (TA)	PF03496.17	ADPrib_exo_Tox	phrog_26651,phrog_15247,phrog_23015,phrog_802,phrog_15144,phrog_23966	Alt-like RNA polymerase ADP-ribosyltransferase,NA,ADP-ribosyltransferase	Klebsiella
CLAN024	APIS017	Alt	NP_049811.1	MN580668_00204	toxin-antitoxin (TA)	PF03496.17	ADPrib_exo_Tox	phrog_26651,phrog_15247,phrog_23015,phrog_802,phrog_15144,phrog_23966	Alt-like RNA polymerase ADP-ribosyltransferase,NA,ADP-ribosyltransferase	Salmonella
CLAN024	APIS017	Alt	NP_049811.1	MN617835_00235	toxin-antitoxin (TA)	PF03496.17	ADPrib_exo_Tox	phrog_26651,phrog_15247,phrog_23015,phrog_802,phrog_15144,phrog_23966	Alt-like RNA polymerase ADP-ribosyltransferase,NA,ADP-ribosyltransferase	Enterobacter
CLAN024	APIS017	Alt	NP_049811.1	MN716856_00009	toxin-antitoxin (TA)	PF03496.17	ADPrib_exo_Tox	phrog_26651,phrog_15247,phrog_23015,phrog_802,phrog_15144,phrog_23966	Alt-like RNA polymerase ADP-ribosyltransferase,NA,ADP-ribosyltransferase	Yersinia
CLAN024	APIS017	Alt	NP_049811.1	MN781108_00223	toxin-antitoxin (TA)	PF03496.17	ADPrib_exo_Tox	phrog_26651,phrog_15247,phrog_23015,phrog_802,phrog_15144,phrog_23966	Alt-like RNA polymerase ADP-ribosyltransferase,NA,ADP-ribosyltransferase	Klebsiella
CLAN024	APIS017	Alt	NP_049811.1	MN781580_00201	toxin-antitoxin (TA)	PF03496.17	ADPrib_exo_Tox	phrog_26651,phrog_15247,phrog_23015,phrog_802,phrog_15144,phrog_23966	Alt-like RNA polymerase ADP-ribosyltransferase,NA,ADP-ribosyltransferase	Shigella
CLAN024	APIS017	Alt	NP_049811.1	MN850609_00062	toxin-antitoxin (TA)	PF03496.17	ADPrib_exo_Tox	phrog_26651,phrog_23015,phrog_802,phrog_15144,phrog_23966	Alt-like RNA polymerase ADP-ribosyltransferase,NA,ADP-ribosyltransferase	Escherichia
CLAN024	APIS017	Alt	NP_049811.1	MN850621_00263	toxin-antitoxin (TA)	PF03496.17	ADPrib_exo_Tox	phrog_26651,phrog_23015,phrog_802,phrog_15144,phrog_23966	Alt-like RNA polymerase ADP-ribosyltransferase,NA,ADP-ribosyltransferase	Escherichia
CLAN024	APIS017	Alt	NP_049811.1	MN895434_00217	toxin-antitoxin (TA)	PF03496.17	ADPrib_exo_Tox	phrog_26651,phrog_15247,phrog_23015,phrog_802,phrog_15144,phrog_23966	Alt-like RNA polymerase ADP-ribosyltransferase,NA,ADP-ribosyltransferase	Escherichia
CLAN024	APIS017	Alt	NP_049811.1	MN895435_00142	toxin-antitoxin (TA)	PF03496.17	ADPrib_exo_Tox	phrog_26651,phrog_15247,phrog_23015,phrog_802,phrog_15144,phrog_23966	Alt-like RNA polymerase ADP-ribosyltransferase,NA,ADP-ribosyltransferase	Escherichia
CLAN024	APIS017	Alt	NP_049811.1	MN895436_00175	toxin-antitoxin (TA)	PF03496.17	ADPrib_exo_Tox	phrog_26651,phrog_15247,phrog_23015,phrog_802,phrog_15144,phrog_23966	Alt-like RNA polymerase ADP-ribosyltransferase,NA,ADP-ribosyltransferase	Escherichia
CLAN024	APIS017	Alt	NP_049811.1	MN895437_00110	toxin-antitoxin (TA)	PF03496.17	ADPrib_exo_Tox	phrog_26651,phrog_15247,phrog_23015,phrog_802,phrog_15144,phrog_23966	Alt-like RNA polymerase ADP-ribosyltransferase,NA,ADP-ribosyltransferase	Escherichia
CLAN024	APIS017	Alt	NP_049811.1	MN895438_00174	toxin-antitoxin (TA)	PF03496.17	ADPrib_exo_Tox	phrog_26651,phrog_15247,phrog_23015,phrog_802,phrog_15144,phrog_23966	Alt-like RNA polymerase ADP-ribosyltransferase,NA,ADP-ribosyltransferase	Escherichia
CLAN024	APIS017	Alt	NP_049811.1	MT129654_00261	toxin-antitoxin (TA)	PF03496.17	ADPrib_exo_Tox	phrog_26651,phrog_23015,phrog_802,phrog_15144,phrog_23966	Alt-like RNA polymerase ADP-ribosyltransferase,NA,ADP-ribosyltransferase	Escherichia
CLAN024	APIS017	Alt	NP_049811.1	MT176424_00203	toxin-antitoxin (TA)	PF03496.17	ADPrib_exo_Tox	phrog_26651,phrog_15247,phrog_23015,phrog_802,phrog_15144,phrog_23966	Alt-like RNA polymerase ADP-ribosyltransferase,NA,ADP-ribosyltransferase	Citrobacter
CLAN024	APIS017	Alt	NP_049811.1	MT176425_00204	toxin-antitoxin (TA)	PF03496.17	ADPrib_exo_Tox	phrog_26651,phrog_15247,phrog_23015,phrog_802,phrog_15144,phrog_23966	Alt-like RNA polymerase ADP-ribosyltransferase,NA,ADP-ribosyltransferase	Citrobacter
CLAN024	APIS017	Alt	NP_049811.1	MT179807_00037	toxin-antitoxin (TA)	PF03496.17	ADPrib_exo_Tox	phrog_26651,phrog_15247,phrog_23015,phrog_802,phrog_15144,phrog_23966	Alt-like RNA polymerase ADP-ribosyltransferase,NA,ADP-ribosyltransferase	Escherichia
CLAN024	APIS017	Alt	NP_049811.1	MT515754_00031	toxin-antitoxin (TA)	PF03496.17	ADPrib_exo_Tox	phrog_26651,phrog_15247,phrog_23015,phrog_802,phrog_15144,phrog_23966	Alt-like RNA polymerase ADP-ribosyltransferase,NA,ADP-ribosyltransferase	Yersinia
CLAN024	APIS017	Alt	NP_049811.1	MT515755_00032	toxin-antitoxin (TA)	PF03496.17	ADPrib_exo_Tox	phrog_26651,phrog_15247,phrog_23015,phrog_802,phrog_15144,phrog_23966	Alt-like RNA polymerase ADP-ribosyltransferase,NA,ADP-ribosyltransferase	Yersinia
CLAN024	APIS017	Alt	NP_049811.1	MT630408_00202	toxin-antitoxin (TA)	PF03496.17	ADPrib_exo_Tox	phrog_26651,phrog_15247,phrog_23015,phrog_802,phrog_15144,phrog_23966	Alt-like RNA polymerase ADP-ribosyltransferase,NA,ADP-ribosyltransferase	Enterobacteria
CLAN024	APIS017	Alt	NP_049811.1	MT682709_00076	toxin-antitoxin (TA)	PF03496.17	ADPrib_exo_Tox	phrog_26651,phrog_15247,phrog_23015,phrog_802,phrog_15144,phrog_23966	Alt-like RNA polymerase ADP-ribosyltransferase,NA,ADP-ribosyltransferase	Escherichia
CLAN024	APIS017	Alt	NP_049811.1	MT682710_00092	toxin-antitoxin (TA)	PF03496.17	ADPrib_exo_Tox	phrog_26651,phrog_15247,phrog_23015,phrog_802,phrog_15144,phrog_23966	Alt-like RNA polymerase ADP-ribosyltransferase,NA,ADP-ribosyltransferase	Escherichia
CLAN024	APIS017	Alt	NP_049811.1	MT682711_00202	toxin-antitoxin (TA)	PF03496.17	ADPrib_exo_Tox	phrog_26651,phrog_23015,phrog_802,phrog_15144,phrog_23966	Alt-like RNA polymerase ADP-ribosyltransferase,NA,ADP-ribosyltransferase	Escherichia
CLAN024	APIS017	Alt	NP_049811.1	MT682711_00203	toxin-antitoxin (TA)	PF03496.17	ADPrib_exo_Tox	phrog_26651,phrog_23015,phrog_802,phrog_15144,phrog_23966	Alt-like RNA polymerase ADP-ribosyltransferase,NA,ADP-ribosyltransferase	Escherichia
CLAN024	APIS017	Alt	NP_049811.1	MT682713_00201	toxin-antitoxin (TA)	PF03496.17	ADPrib_exo_Tox	phrog_26651,phrog_15247,phrog_23015,phrog_802,phrog_15144,phrog_23966	Alt-like RNA polymerase ADP-ribosyltransferase,NA,ADP-ribosyltransferase	Escherichia
CLAN024	APIS017	Alt	NP_049811.1	MT682714_00203	toxin-antitoxin (TA)	PF03496.17	ADPrib_exo_Tox	phrog_26651,phrog_15247,phrog_23015,phrog_802,phrog_15144,phrog_23966	Alt-like RNA polymerase ADP-ribosyltransferase,NA,ADP-ribosyltransferase	Escherichia
CLAN024	APIS017	Alt	NP_049811.1	MT764206_00034	toxin-antitoxin (TA)	PF03496.17	ADPrib_exo_Tox	phrog_26651,phrog_15247,phrog_23015,phrog_802,phrog_15144,phrog_23966	Alt-like RNA polymerase ADP-ribosyltransferase,NA,ADP-ribosyltransferase	Escherichia
CLAN024	APIS017	Alt	NP_049811.1	MT884007_00030	toxin-antitoxin (TA)	PF03496.17	ADPrib_exo_Tox	phrog_26651,phrog_15247,phrog_23015,phrog_802,phrog_15144,phrog_23966	Alt-like RNA polymerase ADP-ribosyltransferase,NA,ADP-ribosyltransferase	Escherichia
CLAN024	APIS017	Alt	NP_049811.1	MT932213_00197	toxin-antitoxin (TA)	PF03496.17	ADPrib_exo_Tox	phrog_26651,phrog_15247,phrog_23015,phrog_802,phrog_15144,phrog_23966	Alt-like RNA polymerase ADP-ribosyltransferase,NA,ADP-ribosyltransferase	Escherichia
CLAN024	APIS017	Alt	NP_049811.1	MT968995_00192	toxin-antitoxin (TA)	PF03496.17	ADPrib_exo_Tox	phrog_26651,phrog_15247,phrog_23015,phrog_802,phrog_15144,phrog_23966	Alt-like RNA polymerase ADP-ribosyltransferase,NA,ADP-ribosyltransferase	Escherichia
CLAN024	APIS017	Alt	NP_049811.1	MW149274_00033	toxin-antitoxin (TA)	PF03496.17	ADPrib_exo_Tox	phrog_26651,phrog_23015,phrog_802,phrog_15144,phrog_23966	Alt-like RNA polymerase ADP-ribosyltransferase,NA,ADP-ribosyltransferase	Salmonella
CLAN024	APIS017	Alt	NP_049811.1	MW239124_00220	toxin-antitoxin (TA)	PF03496.17	ADPrib_exo_Tox	phrog_26651,phrog_15247,phrog_23015,phrog_802,phrog_15144,phrog_23966	Alt-like RNA polymerase ADP-ribosyltransferase,NA,ADP-ribosyltransferase	Citrobacter
CLAN024	APIS017	Alt	NP_049811.1	MW341595_00254	toxin-antitoxin (TA)	PF03496.17	ADPrib_exo_Tox	phrog_26651,phrog_15247,phrog_23015,phrog_802,phrog_15144,phrog_23966	Alt-like RNA polymerase ADP-ribosyltransferase,NA,ADP-ribosyltransferase	Shigella
CLAN024	APIS017	Alt	NP_049811.1	MW679410_00209	toxin-antitoxin (TA)	PF03496.17	ADPrib_exo_Tox	phrog_26651,phrog_23015,phrog_802,phrog_15144,phrog_23966	Alt-like RNA polymerase ADP-ribosyltransferase,NA,ADP-ribosyltransferase	Escherichia
CLAN024	APIS017	Alt	NP_049811.1	MW749000_00196	toxin-antitoxin (TA)	PF03496.17	ADPrib_exo_Tox	phrog_26651,phrog_15247,phrog_23015,phrog_802,phrog_15144,phrog_23966	Alt-like RNA polymerase ADP-ribosyltransferase,NA,ADP-ribosyltransferase	Hafnia
CLAN024	APIS017	Alt	NP_049811.1	MW822007_00186	toxin-antitoxin (TA)	PF03496.17	ADPrib_exo_Tox	phrog_26651,phrog_15247,phrog_23015,phrog_802,phrog_15144,phrog_23966	Alt-like RNA polymerase ADP-ribosyltransferase,NA,ADP-ribosyltransferase	Escherichia
CLAN024	APIS017	Alt	NP_049811.1	MW822011_00098	toxin-antitoxin (TA)	PF03496.17	ADPrib_exo_Tox	phrog_26651,phrog_15247,phrog_23015,phrog_802,phrog_15144,phrog_23966	Alt-like RNA polymerase ADP-ribosyltransferase,NA,ADP-ribosyltransferase	Shigella
CLAN024	APIS017	Alt	NP_049811.1	MW883059_00141	toxin-antitoxin (TA)	PF03496.17	ADPrib_exo_Tox	phrog_26651,phrog_15247,phrog_23015,phrog_802,phrog_15144,phrog_23966	Alt-like RNA polymerase ADP-ribosyltransferase,NA,ADP-ribosyltransferase	Escherichia
CLAN024	APIS017	Alt	NP_049811.1	MZ065353_00190	toxin-antitoxin (TA)	PF03496.17	ADPrib_exo_Tox	phrog_26651,phrog_15247,phrog_23015,phrog_802,phrog_15144,phrog_23966	Alt-like RNA polymerase ADP-ribosyltransferase,NA,ADP-ribosyltransferase	Escherichia
CLAN024	APIS017	Alt	NP_049811.1	MZ150757_00203	toxin-antitoxin (TA)	PF03496.17	ADPrib_exo_Tox	phrog_26651,phrog_15247,phrog_23015,phrog_802,phrog_15144,phrog_23966	Alt-like RNA polymerase ADP-ribosyltransferase,NA,ADP-ribosyltransferase	Salmonella
CLAN024	APIS017	Alt	NP_049811.1	MZ170040_00162	toxin-antitoxin (TA)	PF03496.17	ADPrib_exo_Tox	phrog_26651,phrog_15247,phrog_23015,phrog_802,phrog_15144,phrog_23966	Alt-like RNA polymerase ADP-ribosyltransferase,NA,ADP-ribosyltransferase	Escherichia
CLAN024	APIS017	Alt	NP_049811.1	MZ170041_00208	toxin-antitoxin (TA)	PF03496.17	ADPrib_exo_Tox	phrog_26651,phrog_15247,phrog_23015,phrog_802,phrog_15144,phrog_23966	Alt-like RNA polymerase ADP-ribosyltransferase,NA,ADP-ribosyltransferase	Escherichia
CLAN024	APIS017	Alt	NP_049811.1	MZ189262_00198	toxin-antitoxin (TA)	PF03496.17	ADPrib_exo_Tox	phrog_26651,phrog_15247,phrog_23015,phrog_802,phrog_15144,phrog_23966	Alt-like RNA polymerase ADP-ribosyltransferase,NA,ADP-ribosyltransferase	Escherichia
CLAN024	APIS017	Alt	NP_049811.1	MZ234013_00170	toxin-antitoxin (TA)	PF03496.17	ADPrib_exo_Tox	phrog_26651,phrog_15247,phrog_23015,phrog_802,phrog_15144,phrog_23966	Alt-like RNA polymerase ADP-ribosyltransferase,NA,ADP-ribosyltransferase	Escherichia
CLAN024	APIS017	Alt	NP_049811.1	MZ234018_00169	toxin-antitoxin (TA)	PF03496.17	ADPrib_exo_Tox	phrog_26651,phrog_15247,phrog_23015,phrog_802,phrog_15144,phrog_23966	Alt-like RNA polymerase ADP-ribosyltransferase,NA,ADP-ribosyltransferase	Escherichia
CLAN024	APIS017	Alt	NP_049811.1	MZ234018_00170	toxin-antitoxin (TA)	PF03496.17	ADPrib_exo_Tox	phrog_26651,phrog_15247,phrog_23015,phrog_802,phrog_15144,phrog_23966	Alt-like RNA polymerase ADP-ribosyltransferase,NA,ADP-ribosyltransferase	Escherichia
CLAN024	APIS017	Alt	NP_049811.1	MZ234052_00172	toxin-antitoxin (TA)	PF03496.17	ADPrib_exo_Tox	phrog_26651,phrog_15247,phrog_23015,phrog_802,phrog_15144,phrog_23966	Alt-like RNA polymerase ADP-ribosyltransferase,NA,ADP-ribosyltransferase	Escherichia
CLAN024	APIS017	Alt	NP_049811.1	MZ234053_00174	toxin-antitoxin (TA)	PF03496.17	ADPrib_exo_Tox	phrog_26651,phrog_15247,phrog_23015,phrog_802,phrog_15144,phrog_23966	Alt-like RNA polymerase ADP-ribosyltransferase,NA,ADP-ribosyltransferase	Escherichia
CLAN024	APIS017	Alt	NP_049811.1	MZ348424_00213	toxin-antitoxin (TA)	PF03496.17	ADPrib_exo_Tox	phrog_26651,phrog_23015,phrog_802,phrog_15144,phrog_23966	Alt-like RNA polymerase ADP-ribosyltransferase,NA,ADP-ribosyltransferase	Kosakonia
CLAN024	APIS017	Alt	NP_049811.1	MZ417521_00200	toxin-antitoxin (TA)	PF03496.17	ADPrib_exo_Tox	phrog_26651,phrog_15247,phrog_23015,phrog_802,phrog_15144,phrog_23966	Alt-like RNA polymerase ADP-ribosyltransferase,NA,ADP-ribosyltransferase	Escherichia
CLAN024	APIS017	Alt	NP_049811.1	MZ436830_00200	toxin-antitoxin (TA)	PF03496.17	ADPrib_exo_Tox	phrog_26651,phrog_15247,phrog_23015,phrog_802,phrog_15144,phrog_23966	Alt-like RNA polymerase ADP-ribosyltransferase,NA,ADP-ribosyltransferase	Escherichia
CLAN024	APIS017	Alt	NP_049811.1	MZ501046_00033	toxin-antitoxin (TA)	PF03496.17	ADPrib_exo_Tox	phrog_26651,phrog_15247,phrog_23015,phrog_802,phrog_15144,phrog_23966	Alt-like RNA polymerase ADP-ribosyltransferase,NA,ADP-ribosyltransferase	Escherichia
CLAN024	APIS017	Alt	NP_049811.1	MZ501050_00032	toxin-antitoxin (TA)	PF03496.17	ADPrib_exo_Tox	phrog_26651,phrog_15247,phrog_23015,phrog_802,phrog_15144,phrog_23966	Alt-like RNA polymerase ADP-ribosyltransferase,NA,ADP-ribosyltransferase	Escherichia
CLAN024	APIS017	Alt	NP_049811.1	MZ501065_00033	toxin-antitoxin (TA)	PF03496.17	ADPrib_exo_Tox	phrog_26651,phrog_15247,phrog_23015,phrog_802,phrog_15144,phrog_23966	Alt-like RNA polymerase ADP-ribosyltransferase,NA,ADP-ribosyltransferase	Escherichia
CLAN024	APIS017	Alt	NP_049811.1	MZ501066_00034	toxin-antitoxin (TA)	PF03496.17	ADPrib_exo_Tox	phrog_26651,phrog_15247,phrog_23015,phrog_802,phrog_15144,phrog_23966	Alt-like RNA polymerase ADP-ribosyltransferase,NA,ADP-ribosyltransferase	Escherichia
CLAN024	APIS017	Alt	NP_049811.1	MZ501067_00033	toxin-antitoxin (TA)	PF03496.17	ADPrib_exo_Tox	phrog_26651,phrog_15247,phrog_23015,phrog_802,phrog_15144,phrog_23966	Alt-like RNA polymerase ADP-ribosyltransferase,NA,ADP-ribosyltransferase	Escherichia
CLAN024	APIS017	Alt	NP_049811.1	MZ501089_00033	toxin-antitoxin (TA)	PF03496.17	ADPrib_exo_Tox	phrog_26651,phrog_15247,phrog_23015,phrog_802,phrog_15144,phrog_23966	Alt-like RNA polymerase ADP-ribosyltransferase,NA,ADP-ribosyltransferase	Escherichia
CLAN024	APIS017	Alt	NP_049811.1	MZ501096_00032	toxin-antitoxin (TA)	PF03496.17	ADPrib_exo_Tox	phrog_26651,phrog_15247,phrog_23015,phrog_802,phrog_15144,phrog_23966	Alt-like RNA polymerase ADP-ribosyltransferase,NA,ADP-ribosyltransferase	Escherichia
CLAN024	APIS017	Alt	NP_049811.1	MZ501098_00032	toxin-antitoxin (TA)	PF03496.17	ADPrib_exo_Tox	phrog_26651,phrog_15247,phrog_23015,phrog_802,phrog_15144,phrog_23966	Alt-like RNA polymerase ADP-ribosyltransferase,NA,ADP-ribosyltransferase	Escherichia
CLAN024	APIS017	Alt	NP_049811.1	MZ501106_00033	toxin-antitoxin (TA)	PF03496.17	ADPrib_exo_Tox	phrog_26651,phrog_15247,phrog_23015,phrog_802,phrog_15144,phrog_23966	Alt-like RNA polymerase ADP-ribosyltransferase,NA,ADP-ribosyltransferase	Escherichia
CLAN024	APIS017	Alt	NP_049811.1	MZ502379_00191	toxin-antitoxin (TA)	PF03496.17	ADPrib_exo_Tox	phrog_26651,phrog_15247,phrog_23015,phrog_802,phrog_15144,phrog_23966	Alt-like RNA polymerase ADP-ribosyltransferase,NA,ADP-ribosyltransferase	Escherichia
CLAN024	APIS017	Alt	NP_049811.1	MZ502380_00199	toxin-antitoxin (TA)	PF03496.17	ADPrib_exo_Tox	phrog_26651,phrog_15247,phrog_23015,phrog_802,phrog_15144,phrog_23966	Alt-like RNA polymerase ADP-ribosyltransferase,NA,ADP-ribosyltransferase	Escherichia
CLAN024	APIS017	Alt	NP_049811.1	MZ561532_00006	toxin-antitoxin (TA)	PF03496.17	ADPrib_exo_Tox	phrog_26651,phrog_23015,phrog_802,phrog_15144,phrog_23966	Alt-like RNA polymerase ADP-ribosyltransferase,NA,ADP-ribosyltransferase	Shigella
CLAN024	APIS017	Alt	NP_049811.1	MZ571829_00271	toxin-antitoxin (TA)	PF03496.17	ADPrib_exo_Tox	phrog_26651,phrog_15247,phrog_23015,phrog_802,phrog_15144,phrog_23966	Alt-like RNA polymerase ADP-ribosyltransferase,NA,ADP-ribosyltransferase	Klebsiella
CLAN024	APIS017	Alt	NP_049811.1	MZ726795_00201	toxin-antitoxin (TA)	PF03496.17	ADPrib_exo_Tox	phrog_26651,phrog_15247,phrog_23015,phrog_802,phrog_15144,phrog_23966	Alt-like RNA polymerase ADP-ribosyltransferase,NA,ADP-ribosyltransferase	Escherichia
CLAN024	APIS017	Alt	NP_049811.1	MZ753803_00200	toxin-antitoxin (TA)	PF03496.17	ADPrib_exo_Tox	phrog_26651,phrog_15247,phrog_23015,phrog_802,phrog_15144,phrog_23966	Alt-like RNA polymerase ADP-ribosyltransferase,NA,ADP-ribosyltransferase	Escherichia
CLAN024	APIS017	Alt	NP_049811.1	NP_049811.1	toxin-antitoxin (TA)	PF03496.17	ADPrib_exo_Tox	phrog_26651,phrog_15247,phrog_23015,phrog_802,phrog_15144,phrog_23966	Alt-like RNA polymerase ADP-ribosyltransferase,NA,ADP-ribosyltransferase	Escherichia coli
CLAN024	APIS017	Alt	NP_049811.1	OK018184_00209	toxin-antitoxin (TA)	PF03496.17	ADPrib_exo_Tox	phrog_26651,phrog_15247,phrog_23015,phrog_802,phrog_15144,phrog_23966	Alt-like RNA polymerase ADP-ribosyltransferase,NA,ADP-ribosyltransferase	Shigella
CLAN024	APIS017	Alt	NP_049811.1	OK040907_00197	toxin-antitoxin (TA)	PF03496.17	ADPrib_exo_Tox	phrog_26651,phrog_15247,phrog_23015,phrog_802,phrog_15144,phrog_23966	Alt-like RNA polymerase ADP-ribosyltransferase,NA,ADP-ribosyltransferase	Enterobacteria
CLAN024	APIS017	Alt	NP_049811.1	OK272473_00215	toxin-antitoxin (TA)	PF03496.17	ADPrib_exo_Tox	phrog_26651,phrog_15247,phrog_23015,phrog_802,phrog_15144,phrog_23966	Alt-like RNA polymerase ADP-ribosyltransferase,NA,ADP-ribosyltransferase	Escherichia
CLAN024	APIS017	Alt	NP_049811.1	OK272476_00203	toxin-antitoxin (TA)	PF03496.17	ADPrib_exo_Tox	phrog_26651,phrog_15247,phrog_23015,phrog_802,phrog_15144,phrog_23966	Alt-like RNA polymerase ADP-ribosyltransferase,NA,ADP-ribosyltransferase	Escherichia
CLAN024	APIS017	Alt	NP_049811.1	OK272484_00202	toxin-antitoxin (TA)	PF03496.17	ADPrib_exo_Tox	phrog_26651,phrog_15247,phrog_23015,phrog_802,phrog_15144,phrog_23966	Alt-like RNA polymerase ADP-ribosyltransferase,NA,ADP-ribosyltransferase	Escherichia
CLAN024	APIS017	Alt	NP_049811.1	OK275722_00033	toxin-antitoxin (TA)	PF03496.17	ADPrib_exo_Tox	phrog_26651,phrog_15247,phrog_23015,phrog_802,phrog_15144,phrog_23966	Alt-like RNA polymerase ADP-ribosyltransferase,NA,ADP-ribosyltransferase	Escherichia
CLAN024	APIS017	Alt	NP_049811.1	OK331996_00101	toxin-antitoxin (TA)	PF03496.17	ADPrib_exo_Tox	phrog_26651,phrog_15247,phrog_23015,phrog_802,phrog_15144,phrog_23966	Alt-like RNA polymerase ADP-ribosyltransferase,NA,ADP-ribosyltransferase	Escherichia
CLAN024	APIS017	Alt	NP_049811.1	OK335775_00116	toxin-antitoxin (TA)	PF03496.17	ADPrib_exo_Tox	phrog_26651,phrog_23015,phrog_802,phrog_15144,phrog_23966	Alt-like RNA polymerase ADP-ribosyltransferase,NA,ADP-ribosyltransferase	Escherichia
CLAN024	APIS017	Alt	NP_049811.1	OK570375_00033	toxin-antitoxin (TA)	PF03496.17	ADPrib_exo_Tox	phrog_26651,phrog_15247,phrog_23015,phrog_802,phrog_15144,phrog_23966	Alt-like RNA polymerase ADP-ribosyltransferase,NA,ADP-ribosyltransferase	Escherichia
CLAN024	APIS017	Alt	NP_049811.1	OL310488_00080	toxin-antitoxin (TA)	PF03496.17	ADPrib_exo_Tox	phrog_26651,phrog_15247,phrog_23015,phrog_802,phrog_15144,phrog_23966	Alt-like RNA polymerase ADP-ribosyltransferase,NA,ADP-ribosyltransferase	Escherichia
CLAN024	APIS017	Alt	NP_049811.1	OL362041_00204	toxin-antitoxin (TA)	PF03496.17	ADPrib_exo_Tox	phrog_26651,phrog_15247,phrog_23015,phrog_802,phrog_15144,phrog_23966	Alt-like RNA polymerase ADP-ribosyltransferase,NA,ADP-ribosyltransferase	Escherichia
CLAN024	APIS017	Alt	NP_049811.1	OL615012_00199	toxin-antitoxin (TA)	PF03496.17	ADPrib_exo_Tox	phrog_26651,phrog_15247,phrog_23015,phrog_802,phrog_15144,phrog_23966	Alt-like RNA polymerase ADP-ribosyltransferase,NA,ADP-ribosyltransferase	Shigella
CLAN024	APIS017	Alt	NP_049811.1	OL656107_00203	toxin-antitoxin (TA)	PF03496.17	ADPrib_exo_Tox	phrog_26651,phrog_15247,phrog_23015,phrog_802,phrog_15144,phrog_23966	Alt-like RNA polymerase ADP-ribosyltransferase,NA,ADP-ribosyltransferase	Salmonella
CLAN024	APIS017	Alt	NP_049811.1	OL741432_00201	toxin-antitoxin (TA)	PF03496.17	ADPrib_exo_Tox	phrog_26651,phrog_15247,phrog_23015,phrog_802,phrog_15144,phrog_23966	Alt-like RNA polymerase ADP-ribosyltransferase,NA,ADP-ribosyltransferase	Proteus
CLAN024	APIS017	Alt	NP_049811.1	OL770073_00225	toxin-antitoxin (TA)	PF03496.17	ADPrib_exo_Tox	phrog_26651,phrog_15247,phrog_23015,phrog_802,phrog_15144,phrog_23966	Alt-like RNA polymerase ADP-ribosyltransferase,NA,ADP-ribosyltransferase	Escherichia
CLAN024	APIS017	Alt	NP_049811.1	OL770107_00237	toxin-antitoxin (TA)	PF03496.17	ADPrib_exo_Tox	phrog_26651,phrog_23015,phrog_802,phrog_15144,phrog_23966	Alt-like RNA polymerase ADP-ribosyltransferase,NA,ADP-ribosyltransferase	Escherichia
CLAN024	APIS017	Alt	NP_049811.1	OL770309_00218	toxin-antitoxin (TA)	PF03496.17	ADPrib_exo_Tox	phrog_26651,phrog_23015,phrog_802,phrog_15144,phrog_23966	Alt-like RNA polymerase ADP-ribosyltransferase,NA,ADP-ribosyltransferase	Erwinia
CLAN024	APIS017	Alt	NP_049811.1	OL780484_00236	toxin-antitoxin (TA)	PF03496.17	ADPrib_exo_Tox	phrog_26651,phrog_23015,phrog_802,phrog_15144,phrog_23966	Alt-like RNA polymerase ADP-ribosyltransferase,NA,ADP-ribosyltransferase	Escherichia
CLAN024	APIS017	Alt	NP_049811.1	OL828290_00226	toxin-antitoxin (TA)	PF03496.17	ADPrib_exo_Tox	phrog_26651,phrog_15247,phrog_23015,phrog_802,phrog_15144,phrog_23966	Alt-like RNA polymerase ADP-ribosyltransferase,NA,ADP-ribosyltransferase	Enterobacter
CLAN024	APIS017	Alt	NP_049811.1	OL828291_00230	toxin-antitoxin (TA)	PF03496.17	ADPrib_exo_Tox	phrog_26651,phrog_15247,phrog_23015,phrog_802,phrog_15144,phrog_23966	Alt-like RNA polymerase ADP-ribosyltransferase,NA,ADP-ribosyltransferase	Enterobacter
CLAN024	APIS017	Alt	NP_049811.1	OL849997_00228	toxin-antitoxin (TA)	PF03496.17	ADPrib_exo_Tox	phrog_26651,phrog_15247,phrog_23015,phrog_802,phrog_15144,phrog_23966	Alt-like RNA polymerase ADP-ribosyltransferase,NA,ADP-ribosyltransferase	Enterobacter
CLAN024	APIS017	Alt	NP_049811.1	OL870316_00202	toxin-antitoxin (TA)	PF03496.17	ADPrib_exo_Tox	phrog_26651,phrog_15247,phrog_23015,phrog_802,phrog_15144,phrog_23966	Alt-like RNA polymerase ADP-ribosyltransferase,NA,ADP-ribosyltransferase	Escherichia
CLAN024	APIS017	Alt	NP_049811.1	OL956808_00043	toxin-antitoxin (TA)	PF03496.17	ADPrib_exo_Tox	phrog_26651,phrog_15247,phrog_23015,phrog_802,phrog_15144,phrog_23966	Alt-like RNA polymerase ADP-ribosyltransferase,NA,ADP-ribosyltransferase	Escherichia
CLAN024	APIS017	Alt	NP_049811.1	OL960580_00202	toxin-antitoxin (TA)	PF03496.17	ADPrib_exo_Tox	phrog_26651,phrog_15247,phrog_23015,phrog_802,phrog_15144,phrog_23966	Alt-like RNA polymerase ADP-ribosyltransferase,NA,ADP-ribosyltransferase	Escherichia
CLAN024	APIS017	Alt	NP_049811.1	OL960581_00195	toxin-antitoxin (TA)	PF03496.17	ADPrib_exo_Tox	phrog_26651,phrog_15247,phrog_23015,phrog_802,phrog_15144,phrog_23966	Alt-like RNA polymerase ADP-ribosyltransferase,NA,ADP-ribosyltransferase	Escherichia
CLAN024	APIS017	Alt	NP_049811.1	OL989991_00225	toxin-antitoxin (TA)	PF03496.17	ADPrib_exo_Tox	phrog_26651,phrog_23015,phrog_802,phrog_15144,phrog_23966	Alt-like RNA polymerase ADP-ribosyltransferase,NA,ADP-ribosyltransferase	Enterobacter
CLAN024	APIS017	Alt	NP_049811.1	OM135583_00195	toxin-antitoxin (TA)	PF03496.17	ADPrib_exo_Tox	phrog_26651,phrog_15247,phrog_23015,phrog_802,phrog_15144,phrog_23966	Alt-like RNA polymerase ADP-ribosyltransferase,NA,ADP-ribosyltransferase	Escherichia
CLAN024	APIS017	Alt	NP_049811.1	OM339528_00070	toxin-antitoxin (TA)	PF03496.17	ADPrib_exo_Tox	phrog_26651,phrog_15247,phrog_23015,phrog_802,phrog_15144,phrog_23966	Alt-like RNA polymerase ADP-ribosyltransferase,NA,ADP-ribosyltransferase	Enterobacteria
CLAN024	APIS017	Alt	NP_049811.1	OM386655_00185	toxin-antitoxin (TA)	PF03496.17	ADPrib_exo_Tox	phrog_26651,phrog_23015,phrog_802,phrog_15144,phrog_23966	Alt-like RNA polymerase ADP-ribosyltransferase,NA,ADP-ribosyltransferase	Escherichia
CLAN024	APIS017	Alt	NP_049811.1	OM912978_00009	toxin-antitoxin (TA)	PF03496.17	ADPrib_exo_Tox	phrog_26651,phrog_15247,phrog_23015,phrog_802,phrog_15144,phrog_23966	Alt-like RNA polymerase ADP-ribosyltransferase,NA,ADP-ribosyltransferase	Salmonella
CLAN024	APIS017	Alt	NP_049811.1	ON210139_00078	toxin-antitoxin (TA)	PF03496.17	ADPrib_exo_Tox	phrog_26651,phrog_15247,phrog_23015,phrog_802,phrog_15144,phrog_23966	Alt-like RNA polymerase ADP-ribosyltransferase,NA,ADP-ribosyltransferase	Escherichia
CLAN024	APIS017	Alt	NP_049811.1	ON212265_00229	toxin-antitoxin (TA)	PF03496.17	ADPrib_exo_Tox	phrog_26651,phrog_15247,phrog_23015,phrog_802,phrog_15144,phrog_23966	Alt-like RNA polymerase ADP-ribosyltransferase,NA,ADP-ribosyltransferase	Enterobacter
CLAN024	APIS017	Alt	NP_049811.1	ON212267_00229	toxin-antitoxin (TA)	PF03496.17	ADPrib_exo_Tox	phrog_26651,phrog_15247,phrog_23015,phrog_802,phrog_15144,phrog_23966	Alt-like RNA polymerase ADP-ribosyltransferase,NA,ADP-ribosyltransferase	Enterobacter
CLAN024	APIS017	Alt	NP_049811.1	ON229909_00061	toxin-antitoxin (TA)	PF03496.17	ADPrib_exo_Tox	phrog_26651,phrog_15247,phrog_23015,phrog_802,phrog_15144,phrog_23966	Alt-like RNA polymerase ADP-ribosyltransferase,NA,ADP-ribosyltransferase	Escherichia
CLAN024	APIS017	Alt	NP_049811.1	ON506924_00203	toxin-antitoxin (TA)	PF03496.17	ADPrib_exo_Tox	phrog_26651,phrog_15247,phrog_23015,phrog_802,phrog_15144,phrog_23966	Alt-like RNA polymerase ADP-ribosyltransferase,NA,ADP-ribosyltransferase	Escherichia
CLAN024	APIS017	Alt	NP_049811.1	ON528728_00178	toxin-antitoxin (TA)	PF03496.17	ADPrib_exo_Tox	phrog_26651,phrog_15247,phrog_23015,phrog_802,phrog_15144,phrog_23966	Alt-like RNA polymerase ADP-ribosyltransferase,NA,ADP-ribosyltransferase	Shigella
CLAN024	APIS017	Alt	NP_049811.1	ON528735_00189	toxin-antitoxin (TA)	PF03496.17	ADPrib_exo_Tox	phrog_26651,phrog_15247,phrog_23015,phrog_802,phrog_15144,phrog_23966	Alt-like RNA polymerase ADP-ribosyltransferase,NA,ADP-ribosyltransferase	Shigella
CLAN024	APIS017	Alt	NP_049811.1	ON528736_00042	toxin-antitoxin (TA)	PF03496.17	ADPrib_exo_Tox	phrog_26651,phrog_15247,phrog_23015,phrog_802,phrog_15144,phrog_23966	Alt-like RNA polymerase ADP-ribosyltransferase,NA,ADP-ribosyltransferase	Shigella
CLAN024	APIS017	Alt	NP_049811.1	ON528737_00228	toxin-antitoxin (TA)	PF03496.17	ADPrib_exo_Tox	phrog_26651,phrog_15247,phrog_23015,phrog_802,phrog_15144,phrog_23966	Alt-like RNA polymerase ADP-ribosyltransferase,NA,ADP-ribosyltransferase	Shigella
CLAN024	APIS017	Alt	NP_049811.1	ON528738_00065	toxin-antitoxin (TA)	PF03496.17	ADPrib_exo_Tox	phrog_26651,phrog_15247,phrog_23015,phrog_802,phrog_15144,phrog_23966	Alt-like RNA polymerase ADP-ribosyltransferase,NA,ADP-ribosyltransferase	Shigella
CLAN024	APIS017	Alt	NP_049811.1	ON528739_00123	toxin-antitoxin (TA)	PF03496.17	ADPrib_exo_Tox	phrog_26651,phrog_15247,phrog_23015,phrog_802,phrog_15144,phrog_23966	Alt-like RNA polymerase ADP-ribosyltransferase,NA,ADP-ribosyltransferase	Shigella
CLAN024	APIS017	Alt	NP_049811.1	ON528740_00091	toxin-antitoxin (TA)	PF03496.17	ADPrib_exo_Tox	phrog_26651,phrog_15247,phrog_23015,phrog_802,phrog_15144,phrog_23966	Alt-like RNA polymerase ADP-ribosyltransferase,NA,ADP-ribosyltransferase	Shigella
CLAN024	APIS017	Alt	NP_049811.1	ON528741_00052	toxin-antitoxin (TA)	PF03496.17	ADPrib_exo_Tox	phrog_26651,phrog_15247,phrog_23015,phrog_802,phrog_15144,phrog_23966	Alt-like RNA polymerase ADP-ribosyltransferase,NA,ADP-ribosyltransferase	Shigella
CLAN024	APIS017	Alt	NP_049811.1	ON528742_00199	toxin-antitoxin (TA)	PF03496.17	ADPrib_exo_Tox	phrog_26651,phrog_15247,phrog_23015,phrog_802,phrog_15144,phrog_23966	Alt-like RNA polymerase ADP-ribosyltransferase,NA,ADP-ribosyltransferase	Shigella
CLAN024	APIS017	Alt	NP_049811.1	ON528743_00143	toxin-antitoxin (TA)	PF03496.17	ADPrib_exo_Tox	phrog_26651,phrog_15247,phrog_23015,phrog_802,phrog_15144,phrog_23966	Alt-like RNA polymerase ADP-ribosyltransferase,NA,ADP-ribosyltransferase	Shigella
CLAN024	APIS017	Alt	NP_049811.1	ON528744_00229	toxin-antitoxin (TA)	PF03496.17	ADPrib_exo_Tox	phrog_26651,phrog_15247,phrog_23015,phrog_802,phrog_15144,phrog_23966	Alt-like RNA polymerase ADP-ribosyltransferase,NA,ADP-ribosyltransferase	Shigella
CLAN024	APIS017	Alt	NP_049811.1	ON528745_00046	toxin-antitoxin (TA)	PF03496.17	ADPrib_exo_Tox	phrog_26651,phrog_15247,phrog_23015,phrog_802,phrog_15144,phrog_23966	Alt-like RNA polymerase ADP-ribosyltransferase,NA,ADP-ribosyltransferase	Shigella
CLAN024	APIS017	Alt	NP_049811.1	ON528746_00215	toxin-antitoxin (TA)	PF03496.17	ADPrib_exo_Tox	phrog_26651,phrog_15247,phrog_23015,phrog_802,phrog_15144,phrog_23966	Alt-like RNA polymerase ADP-ribosyltransferase,NA,ADP-ribosyltransferase	Shigella
CLAN024	APIS017	Alt	NP_049811.1	ON585039_00236	toxin-antitoxin (TA)	PF03496.17	ADPrib_exo_Tox	phrog_26651,phrog_15247,phrog_23015,phrog_802,phrog_15144,phrog_23966	Alt-like RNA polymerase ADP-ribosyltransferase,NA,ADP-ribosyltransferase	Enterobacter
CLAN024	APIS017	Alt	NP_049811.1	ON645936_00201	toxin-antitoxin (TA)	PF03496.17	ADPrib_exo_Tox	phrog_26651,phrog_15247,phrog_23015,phrog_802,phrog_15144,phrog_23966	Alt-like RNA polymerase ADP-ribosyltransferase,NA,ADP-ribosyltransferase	Escherichia
CLAN024	APIS017	Alt	NP_049811.1	ON720975_00268	toxin-antitoxin (TA)	PF03496.17	ADPrib_exo_Tox	phrog_26651,phrog_15247,phrog_23015,phrog_802,phrog_15144,phrog_23966	Alt-like RNA polymerase ADP-ribosyltransferase,NA,ADP-ribosyltransferase	Salmonella
CLAN024	APIS017	Alt	NP_049811.1	ON782582_00152	toxin-antitoxin (TA)	PF03496.17	ADPrib_exo_Tox	phrog_26651,phrog_15247,phrog_23015,phrog_802,phrog_15144,phrog_23966	Alt-like RNA polymerase ADP-ribosyltransferase,NA,ADP-ribosyltransferase	Escherichia
CLAN024	APIS017	Alt	NP_049811.1	OP137232_00172	toxin-antitoxin (TA)	PF03496.17	ADPrib_exo_Tox	phrog_26651,phrog_15247,phrog_23015,phrog_802,phrog_15144,phrog_23966	Alt-like RNA polymerase ADP-ribosyltransferase,NA,ADP-ribosyltransferase	Shigella
CLAN024	APIS017	Alt	NP_049811.1	OP168898_00060	toxin-antitoxin (TA)	PF03496.17	ADPrib_exo_Tox	phrog_26651,phrog_15247,phrog_23015,phrog_802,phrog_15144,phrog_23966	Alt-like RNA polymerase ADP-ribosyltransferase,NA,ADP-ribosyltransferase	Escherichia
CLAN024	APIS017	Alt	NP_049811.1	OP172785_00111	toxin-antitoxin (TA)	PF03496.17	ADPrib_exo_Tox	phrog_26651,phrog_15247,phrog_23015,phrog_802,phrog_15144,phrog_23966	Alt-like RNA polymerase ADP-ribosyltransferase,NA,ADP-ribosyltransferase	Escherichia
CLAN024	APIS017	Alt	NP_049811.1	OP172786_00212	toxin-antitoxin (TA)	PF03496.17	ADPrib_exo_Tox	phrog_26651,phrog_15247,phrog_23015,phrog_802,phrog_15144,phrog_23966	Alt-like RNA polymerase ADP-ribosyltransferase,NA,ADP-ribosyltransferase	Escherichia
CLAN024	APIS017	Alt	NP_049811.1	OP172788_00211	toxin-antitoxin (TA)	PF03496.17	ADPrib_exo_Tox	phrog_26651,phrog_15247,phrog_23015,phrog_802,phrog_15144,phrog_23966	Alt-like RNA polymerase ADP-ribosyltransferase,NA,ADP-ribosyltransferase	Escherichia
CLAN024	APIS017	Alt	NP_049811.1	OP197928_00203	toxin-antitoxin (TA)	PF03496.17	ADPrib_exo_Tox	phrog_26651,phrog_15247,phrog_23015,phrog_802,phrog_15144,phrog_23966	Alt-like RNA polymerase ADP-ribosyltransferase,NA,ADP-ribosyltransferase	Shigella
CLAN024	APIS017	Alt	NP_049811.1	OP292222_00034	toxin-antitoxin (TA)	PF03496.17	ADPrib_exo_Tox	phrog_26651,phrog_23015,phrog_802,phrog_15144,phrog_23966	Alt-like RNA polymerase ADP-ribosyltransferase,NA,ADP-ribosyltransferase	Escherichia
CLAN024	APIS017	Alt	NP_049811.1	OP555982_00201	toxin-antitoxin (TA)	PF03496.17	ADPrib_exo_Tox	phrog_26651,phrog_15247,phrog_23015,phrog_802,phrog_15144,phrog_23966	Alt-like RNA polymerase ADP-ribosyltransferase,NA,ADP-ribosyltransferase	Escherichia
CLAN024	APIS017	Alt	NP_049811.1	OP557970_00110	toxin-antitoxin (TA)	PF03496.17	ADPrib_exo_Tox	phrog_26651,phrog_15247,phrog_23015,phrog_802,phrog_15144,phrog_23966	Alt-like RNA polymerase ADP-ribosyltransferase,NA,ADP-ribosyltransferase	Escherichia
CLAN024	APIS017	Alt	NP_049811.1	OP611477_00142	toxin-antitoxin (TA)	PF03496.17	ADPrib_exo_Tox	phrog_26651,phrog_15247,phrog_23015,phrog_802,phrog_15144,phrog_23966	Alt-like RNA polymerase ADP-ribosyltransferase,NA,ADP-ribosyltransferase	Escherichia
CLAN024	APIS017	Alt	NP_049811.1	OP617331_00219	toxin-antitoxin (TA)	PF03496.17	ADPrib_exo_Tox	phrog_26651,phrog_23015,phrog_802,phrog_15144,phrog_23966	Alt-like RNA polymerase ADP-ribosyltransferase,NA,ADP-ribosyltransferase	Serratia
CLAN024	APIS017	Alt	NP_049811.1	OP856590_00198	toxin-antitoxin (TA)	PF03496.17	ADPrib_exo_Tox	phrog_26651,phrog_15247,phrog_23015,phrog_802,phrog_15144,phrog_23966	Alt-like RNA polymerase ADP-ribosyltransferase,NA,ADP-ribosyltransferase	Escherichia
CLAN024	APIS017	Alt	NP_049811.1	OP870144_00199	toxin-antitoxin (TA)	PF03496.17	ADPrib_exo_Tox	phrog_26651,phrog_15247,phrog_23015,phrog_802,phrog_15144,phrog_23966	Alt-like RNA polymerase ADP-ribosyltransferase,NA,ADP-ribosyltransferase	Escherichia
CLAN024	APIS017	Alt	NP_049811.1	OP870145_00203	toxin-antitoxin (TA)	PF03496.17	ADPrib_exo_Tox	phrog_26651,phrog_15247,phrog_23015,phrog_802,phrog_15144,phrog_23966	Alt-like RNA polymerase ADP-ribosyltransferase,NA,ADP-ribosyltransferase	Escherichia
CLAN024	APIS017	Alt	NP_049811.1	OP978391_00033	toxin-antitoxin (TA)	PF03496.17	ADPrib_exo_Tox	phrog_26651,phrog_15247,phrog_23015,phrog_802,phrog_15144,phrog_23966	Alt-like RNA polymerase ADP-ribosyltransferase,NA,ADP-ribosyltransferase	Escherichia
CLAN024	APIS017	Alt	NP_049811.1	OQ067373_00032	toxin-antitoxin (TA)	PF03496.17	ADPrib_exo_Tox	phrog_26651,phrog_15247,phrog_23015,phrog_802,phrog_15144,phrog_23966	Alt-like RNA polymerase ADP-ribosyltransferase,NA,ADP-ribosyltransferase	Escherichia
CLAN024	APIS017	Alt	NP_049811.1	OQ067375_00032	toxin-antitoxin (TA)	PF03496.17	ADPrib_exo_Tox	phrog_26651,phrog_15247,phrog_23015,phrog_802,phrog_15144,phrog_23966	Alt-like RNA polymerase ADP-ribosyltransferase,NA,ADP-ribosyltransferase	Escherichia
CLAN024	APIS017	Alt	NP_049811.1	OQ174500_00047	toxin-antitoxin (TA)	PF03496.17	ADPrib_exo_Tox	phrog_26651,phrog_15247,phrog_23015,phrog_802,phrog_15144,phrog_23966	Alt-like RNA polymerase ADP-ribosyltransferase,NA,ADP-ribosyltransferase	Escherichia
CLAN024	APIS017	Alt	NP_049811.1	OQ174502_00041	toxin-antitoxin (TA)	PF03496.17	ADPrib_exo_Tox	phrog_26651,phrog_15247,phrog_23015,phrog_802,phrog_15144,phrog_23966	Alt-like RNA polymerase ADP-ribosyltransferase,NA,ADP-ribosyltransferase	Escherichia
CLAN024	APIS017	Alt	NP_049811.1	OQ174503_00017	toxin-antitoxin (TA)	PF03496.17	ADPrib_exo_Tox	phrog_26651,phrog_15247,phrog_23015,phrog_802,phrog_15144,phrog_23966	Alt-like RNA polymerase ADP-ribosyltransferase,NA,ADP-ribosyltransferase	Escherichia
CLAN024	APIS017	Alt	NP_049811.1	OQ223305_00166	toxin-antitoxin (TA)	PF03496.17	ADPrib_exo_Tox	phrog_26651,phrog_15247,phrog_23015,phrog_802,phrog_15144,phrog_23966	Alt-like RNA polymerase ADP-ribosyltransferase,NA,ADP-ribosyltransferase	Escherichia
CLAN024	APIS017	Alt	NP_049811.1	OQ349392_00073	toxin-antitoxin (TA)	PF03496.17	ADPrib_exo_Tox	phrog_26651,phrog_15247,phrog_23015,phrog_802,phrog_15144,phrog_23966	Alt-like RNA polymerase ADP-ribosyltransferase,NA,ADP-ribosyltransferase	Escherichia
CLAN024	APIS017	Alt	NP_049811.1	OQ359887_00189	toxin-antitoxin (TA)	PF03496.17	ADPrib_exo_Tox	phrog_26651,phrog_15247,phrog_23015,phrog_802,phrog_15144,phrog_23966	Alt-like RNA polymerase ADP-ribosyltransferase,NA,ADP-ribosyltransferase	Salmonella
CLAN024	APIS017	Alt	NP_049811.1	OQ446694_00226	toxin-antitoxin (TA)	PF03496.17	ADPrib_exo_Tox	phrog_26651,phrog_15247,phrog_23015,phrog_802,phrog_15144,phrog_23966	Alt-like RNA polymerase ADP-ribosyltransferase,NA,ADP-ribosyltransferase	Escherichia
CLAN024	APIS017	Alt	NP_049811.1	OQ466432_00193	toxin-antitoxin (TA)	PF03496.17	ADPrib_exo_Tox	phrog_26651,phrog_15247,phrog_23015,phrog_802,phrog_15144,phrog_23966	Alt-like RNA polymerase ADP-ribosyltransferase,NA,ADP-ribosyltransferase	Escherichia
CLAN024	APIS017	Alt	NP_049811.1	OQ599309_00204	toxin-antitoxin (TA)	PF03496.17	ADPrib_exo_Tox	phrog_26651,phrog_15247,phrog_23015,phrog_802,phrog_15144,phrog_23966	Alt-like RNA polymerase ADP-ribosyltransferase,NA,ADP-ribosyltransferase	Escherichia
CLAN024	APIS017	Alt	NP_049811.1	OQ721911_00203	toxin-antitoxin (TA)	PF03496.17	ADPrib_exo_Tox	phrog_26651,phrog_15247,phrog_23015,phrog_802,phrog_15144,phrog_23966	Alt-like RNA polymerase ADP-ribosyltransferase,NA,ADP-ribosyltransferase	Escherichia
CLAN024	APIS017	Alt	NP_049811.1	OQ721912_00229	toxin-antitoxin (TA)	PF03496.17	ADPrib_exo_Tox	phrog_26651,phrog_15247,phrog_23015,phrog_802,phrog_15144,phrog_23966	Alt-like RNA polymerase ADP-ribosyltransferase,NA,ADP-ribosyltransferase	Enterobacter
CLAN024	APIS017	Alt	NP_049811.1	OQ721913_00227	toxin-antitoxin (TA)	PF03496.17	ADPrib_exo_Tox	phrog_26651,phrog_15247,phrog_23015,phrog_802,phrog_15144,phrog_23966	Alt-like RNA polymerase ADP-ribosyltransferase,NA,ADP-ribosyltransferase	Enterobacter
CLAN024	APIS017	Alt	NP_049811.1	OV877085_00273	toxin-antitoxin (TA)	PF03496.17	ADPrib_exo_Tox	phrog_26651,phrog_15247,phrog_23015,phrog_802,phrog_15144,phrog_23966	Alt-like RNA polymerase ADP-ribosyltransferase,NA,ADP-ribosyltransferase	Escherichia
CLAN024	APIS017	Alt	NP_049811.1	OV877765_00210	toxin-antitoxin (TA)	PF03496.17	ADPrib_exo_Tox	phrog_26651,phrog_23015,phrog_802,phrog_15144,phrog_23966	Alt-like RNA polymerase ADP-ribosyltransferase,NA,ADP-ribosyltransferase	Escherichia
CLAN024	APIS017	Alt	NP_049811.1	uvig_175033_77	toxin-antitoxin (TA)	PF03496.17	ADPrib_exo_Tox	phrog_26651,phrog_15247,phrog_23015,phrog_802,phrog_15144,phrog_23966	Alt-like RNA polymerase ADP-ribosyltransferase,NA,ADP-ribosyltransferase
CLAN024	APIS017	Alt	NP_049811.1	uvig_175339_197	toxin-antitoxin (TA)	PF03496.17	ADPrib_exo_Tox	phrog_26651,phrog_15247,phrog_23015,phrog_802,phrog_15144,phrog_23966	Alt-like RNA polymerase ADP-ribosyltransferase,NA,ADP-ribosyltransferase
CLAN024	APIS017	Alt	NP_049811.1	uvig_225001_36	toxin-antitoxin (TA)	PF03496.17	ADPrib_exo_Tox	phrog_26651,phrog_15247,phrog_23015,phrog_802,phrog_15144,phrog_23966	Alt-like RNA polymerase ADP-ribosyltransferase,NA,ADP-ribosyltransferase
CLAN024	APIS017	Alt	NP_049811.1	uvig_249058_29	toxin-antitoxin (TA)	PF03496.17	ADPrib_exo_Tox	phrog_26651,phrog_15247,phrog_23015,phrog_802,phrog_15144,phrog_23966	Alt-like RNA polymerase ADP-ribosyltransferase,NA,ADP-ribosyltransferase
CLAN024	APIS017	Alt	NP_049811.1	uvig_280983_249	toxin-antitoxin (TA)	PF03496.17	ADPrib_exo_Tox	phrog_26651,phrog_15247,phrog_23015,phrog_802,phrog_15144,phrog_23966	Alt-like RNA polymerase ADP-ribosyltransferase,NA,ADP-ribosyltransferase
CLAN024	APIS017	Alt	NP_049811.1	uvig_420932_106	toxin-antitoxin (TA)	PF03496.17	ADPrib_exo_Tox	phrog_26651,phrog_15247,phrog_23015,phrog_802,phrog_15144,phrog_23966	Alt-like RNA polymerase ADP-ribosyltransferase,NA,ADP-ribosyltransferase
CLAN024	APIS017	Alt	NP_049811.1	uvig_522935_10	toxin-antitoxin (TA)	PF03496.17	ADPrib_exo_Tox	phrog_26651,phrog_15247,phrog_23015,phrog_802,phrog_15144,phrog_23966	Alt-like RNA polymerase ADP-ribosyltransferase,NA,ADP-ribosyltransferase
CLAN024	APIS017	Alt	NP_049811.1	uvig_585812_93	toxin-antitoxin (TA)	PF03496.17	ADPrib_exo_Tox	phrog_26651,phrog_15247,phrog_23015,phrog_802,phrog_15144,phrog_23966	Alt-like RNA polymerase ADP-ribosyltransferase,NA,ADP-ribosyltransferase
CLAN024	APIS017	Alt	NP_049811.1	uvig_63518_29	toxin-antitoxin (TA)	PF03496.17	ADPrib_exo_Tox	phrog_26651,phrog_15247,phrog_23015,phrog_802,phrog_15144,phrog_23966	Alt-like RNA polymerase ADP-ribosyltransferase,NA,ADP-ribosyltransferase
CLAN011	APIS018	Arn	NP_049868.1	DQ904452_00249	restriction-modification (RM)			phrog_3151	inhibitor of MrcBC restriction	Escherichia
CLAN011	APIS018	Arn	NP_049868.1	IMGVR_UViG_3300006879_000249|3300006879|Ga0079226_100163416	restriction-modification (RM)			phrog_3151	inhibitor of MrcBC restriction
CLAN011	APIS018	Arn	NP_049868.1	IMGVR_UViG_3300010279_000008|3300010279|Ga0129313_100027143	restriction-modification (RM)			phrog_3151	inhibitor of MrcBC restriction
CLAN011	APIS018	Arn	NP_049868.1	IMGVR_UViG_3300045988_132814|3300045988|Ga0495776_001669_165061_165339	restriction-modification (RM)			phrog_3151	inhibitor of MrcBC restriction
CLAN011	APIS018	Arn	NP_049868.1	JX128259_00259	restriction-modification (RM)			phrog_3151	inhibitor of MrcBC restriction	Escherichia
CLAN011	APIS018	Arn	NP_049868.1	KM607000_00253	restriction-modification (RM)			phrog_3151	inhibitor of MrcBC restriction	Enterobacteria
CLAN011	APIS018	Arn	NP_049868.1	KX009778_00259	restriction-modification (RM)			phrog_3151	inhibitor of MrcBC restriction	Escherichia
CLAN011	APIS018	Arn	NP_049868.1	MF001359_00258	restriction-modification (RM)			phrog_3151	inhibitor of MrcBC restriction	Escherichia
CLAN011	APIS018	Arn	NP_049868.1	MG781191_00256	restriction-modification (RM)			phrog_3151	inhibitor of MrcBC restriction	Escherichia
CLAN011	APIS018	Arn	NP_049868.1	MG867727_00258	restriction-modification (RM)			phrog_3151	inhibitor of MrcBC restriction	Escherichia
CLAN011	APIS018	Arn	NP_049868.1	MGV-GENOME-0371733_137	restriction-modification (RM)			phrog_3151	inhibitor of MrcBC restriction
CLAN011	APIS018	Arn	NP_049868.1	MGV-GENOME-0377341_131	restriction-modification (RM)			phrog_3151	inhibitor of MrcBC restriction
CLAN011	APIS018	Arn	NP_049868.1	MGV-GENOME-0377451_137	restriction-modification (RM)			phrog_3151	inhibitor of MrcBC restriction
CLAN011	APIS018	Arn	NP_049868.1	MGV-GENOME-0377569_267	restriction-modification (RM)			phrog_3151	inhibitor of MrcBC restriction
CLAN011	APIS018	Arn	NP_049868.1	MGV-GENOME-0377588_138	restriction-modification (RM)			phrog_3151	inhibitor of MrcBC restriction
CLAN011	APIS018	Arn	NP_049868.1	MGV-GENOME-0377602_92	restriction-modification (RM)			phrog_3151	inhibitor of MrcBC restriction
CLAN011	APIS018	Arn	NP_049868.1	MK327944_00257	restriction-modification (RM)			phrog_3151	inhibitor of MrcBC restriction	Escherichia
CLAN011	APIS018	Arn	NP_049868.1	MK327946_00264	restriction-modification (RM)			phrog_3151	inhibitor of MrcBC restriction	Escherichia
CLAN011	APIS018	Arn	NP_049868.1	MK373781_00259	restriction-modification (RM)			phrog_3151	inhibitor of MrcBC restriction	Escherichia
CLAN011	APIS018	Arn	NP_049868.1	MK962752_00263	restriction-modification (RM)			phrog_3151	inhibitor of MrcBC restriction	Shigella
CLAN011	APIS018	Arn	NP_049868.1	MN781580_00257	restriction-modification (RM)			phrog_3151	inhibitor of MrcBC restriction	Shigella
CLAN011	APIS018	Arn	NP_049868.1	MT176425_00258	restriction-modification (RM)			phrog_3151	inhibitor of MrcBC restriction	Citrobacter
CLAN011	APIS018	Arn	NP_049868.1	MT515756_00090	restriction-modification (RM)			phrog_3151	inhibitor of MrcBC restriction	Yersinia
CLAN011	APIS018	Arn	NP_049868.1	MT682713_00259	restriction-modification (RM)			phrog_3151	inhibitor of MrcBC restriction	Escherichia
CLAN011	APIS018	Arn	NP_049868.1	MT764206_00089	restriction-modification (RM)			phrog_3151	inhibitor of MrcBC restriction	Escherichia
CLAN011	APIS018	Arn	NP_049868.1	MT884007_00084	restriction-modification (RM)			phrog_3151	inhibitor of MrcBC restriction	Escherichia
CLAN011	APIS018	Arn	NP_049868.1	MT932213_00251	restriction-modification (RM)			phrog_3151	inhibitor of MrcBC restriction	Escherichia
CLAN011	APIS018	Arn	NP_049868.1	MT984581_00254	restriction-modification (RM)			phrog_3151	inhibitor of MrcBC restriction	Escherichia
CLAN011	APIS018	Arn	NP_049868.1	MW341595_00042	restriction-modification (RM)			phrog_3151	inhibitor of MrcBC restriction	Shigella
CLAN011	APIS018	Arn	NP_049868.1	MW749000_00254	restriction-modification (RM)			phrog_3151	inhibitor of MrcBC restriction	Hafnia
CLAN011	APIS018	Arn	NP_049868.1	MW822007_00241	restriction-modification (RM)			phrog_3151	inhibitor of MrcBC restriction	Escherichia
CLAN011	APIS018	Arn	NP_049868.1	MZ065353_00136	restriction-modification (RM)			phrog_3151	inhibitor of MrcBC restriction	Escherichia
CLAN011	APIS018	Arn	NP_049868.1	MZ150757_00260	restriction-modification (RM)			phrog_3151	inhibitor of MrcBC restriction	Salmonella
CLAN011	APIS018	Arn	NP_049868.1	MZ170041_00266	restriction-modification (RM)			phrog_3151	inhibitor of MrcBC restriction	Escherichia
CLAN011	APIS018	Arn	NP_049868.1	MZ501096_00090	restriction-modification (RM)			phrog_3151	inhibitor of MrcBC restriction	Escherichia
CLAN011	APIS018	Arn	NP_049868.1	MZ501098_00087	restriction-modification (RM)			phrog_3151	inhibitor of MrcBC restriction	Escherichia
CLAN011	APIS018	Arn	NP_049868.1	MZ501106_00092	restriction-modification (RM)			phrog_3151	inhibitor of MrcBC restriction	Escherichia
CLAN011	APIS018	Arn	NP_049868.1	MZ726795_00257	restriction-modification (RM)			phrog_3151	inhibitor of MrcBC restriction	Escherichia
CLAN011	APIS018	Arn	NP_049868.1	NP_049868.1	restriction-modification (RM)			phrog_3151	inhibitor of MrcBC restriction	Escherichia coli
CLAN011	APIS018	Arn	NP_049868.1	OK018184_00270	restriction-modification (RM)			phrog_3151	inhibitor of MrcBC restriction	Shigella
CLAN011	APIS018	Arn	NP_049868.1	OK148441_00116	restriction-modification (RM)			phrog_3151	inhibitor of MrcBC restriction	Escherichia
CLAN011	APIS018	Arn	NP_049868.1	OL615012_00253	restriction-modification (RM)			phrog_3151	inhibitor of MrcBC restriction	Shigella
CLAN011	APIS018	Arn	NP_049868.1	OL656107_00257	restriction-modification (RM)			phrog_3151	inhibitor of MrcBC restriction	Salmonella
CLAN011	APIS018	Arn	NP_049868.1	OL770073_00009	restriction-modification (RM)			phrog_3151	inhibitor of MrcBC restriction	Escherichia
CLAN011	APIS018	Arn	NP_049868.1	OL956808_00262	restriction-modification (RM)			phrog_3151	inhibitor of MrcBC restriction	Escherichia
CLAN011	APIS018	Arn	NP_049868.1	OL960581_00252	restriction-modification (RM)			phrog_3151	inhibitor of MrcBC restriction	Escherichia
CLAN011	APIS018	Arn	NP_049868.1	OM135583_00249	restriction-modification (RM)			phrog_3151	inhibitor of MrcBC restriction	Escherichia
CLAN011	APIS018	Arn	NP_049868.1	OM339528_00019	restriction-modification (RM)			phrog_3151	inhibitor of MrcBC restriction	Enterobacteria
CLAN011	APIS018	Arn	NP_049868.1	ON528736_00097	restriction-modification (RM)			phrog_3151	inhibitor of MrcBC restriction	Shigella
CLAN011	APIS018	Arn	NP_049868.1	ON528738_00009	restriction-modification (RM)			phrog_3151	inhibitor of MrcBC restriction	Shigella
CLAN011	APIS018	Arn	NP_049868.1	ON528739_00180	restriction-modification (RM)			phrog_3151	inhibitor of MrcBC restriction	Shigella
CLAN011	APIS018	Arn	NP_049868.1	ON528745_00259	restriction-modification (RM)			phrog_3151	inhibitor of MrcBC restriction	Shigella
CLAN011	APIS018	Arn	NP_049868.1	ON528746_00271	restriction-modification (RM)			phrog_3151	inhibitor of MrcBC restriction	Shigella
CLAN011	APIS018	Arn	NP_049868.1	ON720975_00212	restriction-modification (RM)			phrog_3151	inhibitor of MrcBC restriction	Salmonella
CLAN011	APIS018	Arn	NP_049868.1	OP172785_00164	restriction-modification (RM)			phrog_3151	inhibitor of MrcBC restriction	Escherichia
CLAN011	APIS018	Arn	NP_049868.1	OP172786_00268	restriction-modification (RM)			phrog_3151	inhibitor of MrcBC restriction	Escherichia
CLAN011	APIS018	Arn	NP_049868.1	OP555982_00257	restriction-modification (RM)			phrog_3151	inhibitor of MrcBC restriction	Escherichia
CLAN011	APIS018	Arn	NP_049868.1	OP856590_00253	restriction-modification (RM)			phrog_3151	inhibitor of MrcBC restriction	Escherichia
CLAN011	APIS018	Arn	NP_049868.1	OP870144_00256	restriction-modification (RM)			phrog_3151	inhibitor of MrcBC restriction	Escherichia
CLAN011	APIS018	Arn	NP_049868.1	OQ067375_00090	restriction-modification (RM)			phrog_3151	inhibitor of MrcBC restriction	Escherichia
CLAN011	APIS018	Arn	NP_049868.1	OQ067376_00087	restriction-modification (RM)			phrog_3151	inhibitor of MrcBC restriction	Escherichia
CLAN011	APIS018	Arn	NP_049868.1	OQ174500_00268	restriction-modification (RM)			phrog_3151	inhibitor of MrcBC restriction	Escherichia
CLAN011	APIS018	Arn	NP_049868.1	OQ174502_00099	restriction-modification (RM)			phrog_3151	inhibitor of MrcBC restriction	Escherichia
CLAN011	APIS018	Arn	NP_049868.1	OQ174503_00073	restriction-modification (RM)			phrog_3151	inhibitor of MrcBC restriction	Escherichia
CLAN011	APIS018	Arn	NP_049868.1	OQ349392_00021	restriction-modification (RM)			phrog_3151	inhibitor of MrcBC restriction	Escherichia
CLAN011	APIS018	Arn	NP_049868.1	OQ466432_00138	restriction-modification (RM)			phrog_3151	inhibitor of MrcBC restriction	Escherichia
CLAN011	APIS018	Arn	NP_049868.1	OQ599309_00260	restriction-modification (RM)			phrog_3151	inhibitor of MrcBC restriction	Escherichia
CLAN011	APIS018	Arn	NP_049868.1	OQ721911_00259	restriction-modification (RM)			phrog_3151	inhibitor of MrcBC restriction	Escherichia
CLAN011	APIS018	Arn	NP_049868.1	uvig_249051_55	restriction-modification (RM)			phrog_3151	inhibitor of MrcBC restriction
CLAN011	APIS018	Arn	NP_049868.1	uvig_585812_38	restriction-modification (RM)			phrog_3151	inhibitor of MrcBC restriction
CLAN035	APIS019	gnarl2	NP_050611.1	IMGVR_UViG_2189573020_000011|2189573020|PaHGM_00488970	O-antigen-based barrier			phrog_10252	NA
CLAN035	APIS019	gnarl2	NP_050611.1	IMGVR_UViG_2526164649_000022|2526164649|2526775352	O-antigen-based barrier			phrog_10252	NA	Escherichia coli
CLAN035	APIS019	gnarl2	NP_050611.1	IMGVR_UViG_2529293223_000009|2529293223|2531651605	O-antigen-based barrier			phrog_10252	NA	Escherichia coli
CLAN035	APIS019	gnarl2	NP_050611.1	IMGVR_UViG_2529293223_000018|2529293223|2531654559	O-antigen-based barrier			phrog_10252	NA	Escherichia coli
CLAN035	APIS019	gnarl2	NP_050611.1	IMGVR_UViG_2529293265_000019|2529293265|2531791364	O-antigen-based barrier			phrog_10252	NA	Escherichia coli
CLAN035	APIS019	gnarl2	NP_050611.1	IMGVR_UViG_2531839127_000011|2531839127|2532320586	O-antigen-based barrier			phrog_10252	NA	Escherichia coli
CLAN035	APIS019	gnarl2	NP_050611.1	IMGVR_UViG_2531839129_000022|2531839129|2532335534	O-antigen-based barrier			phrog_10252	NA	Escherichia coli
CLAN035	APIS019	gnarl2	NP_050611.1	IMGVR_UViG_2531839131_000022|2531839131|2532346891	O-antigen-based barrier			phrog_10252	NA	Escherichia coli
CLAN035	APIS019	gnarl2	NP_050611.1	IMGVR_UViG_2534681626_000015|2534681626|2534783811	O-antigen-based barrier			phrog_10252	NA	Escherichia coli
CLAN035	APIS019	gnarl2	NP_050611.1	IMGVR_UViG_2541047851_000005|2541047851|2544797323	O-antigen-based barrier			phrog_10252	NA	Escherichia coli
CLAN035	APIS019	gnarl2	NP_050611.1	IMGVR_UViG_2579778982_000035|2579778982|2581813427	O-antigen-based barrier			phrog_10252	NA	Escherichia coli
CLAN035	APIS019	gnarl2	NP_050611.1	IMGVR_UViG_2585427793_000015|2585427793|2586735696	O-antigen-based barrier			phrog_10252	NA	Escherichia coli
CLAN035	APIS019	gnarl2	NP_050611.1	IMGVR_UViG_2778261179_000001|2778261179|2779166182	O-antigen-based barrier			phrog_10252	NA	Escherichia coli
CLAN035	APIS019	gnarl2	NP_050611.1	IMGVR_UViG_2778261222_000001|2778261222|2779330541	O-antigen-based barrier			phrog_10252	NA	Escherichia coli
CLAN035	APIS019	gnarl2	NP_050611.1	IMGVR_UViG_2778261544_000009|2778261544|2780526469	O-antigen-based barrier			phrog_10252	NA	Escherichia coli
CLAN035	APIS019	gnarl2	NP_050611.1	IMGVR_UViG_2802429219_000016|2802429219|2804557220	O-antigen-based barrier			phrog_10252	NA	Escherichia marmotae
CLAN035	APIS019	gnarl2	NP_050611.1	IMGVR_UViG_2802429245_000015|2802429245|2804674025	O-antigen-based barrier			phrog_10252	NA	Escherichia marmotae
CLAN035	APIS019	gnarl2	NP_050611.1	IMGVR_UViG_2802429253_000009|2802429253|2804708490	O-antigen-based barrier			phrog_10252	NA	Escherichia marmotae
CLAN035	APIS019	gnarl2	NP_050611.1	IMGVR_UViG_3300045988_091145|3300045988|Ga0495776_179129_20977_21240	O-antigen-based barrier			phrog_10252	NA	Escherichia
CLAN035	APIS019	gnarl2	NP_050611.1	IMGVR_UViG_648276647_000020|648276647|648349677	O-antigen-based barrier			phrog_10252	NA	Escherichia coli
CLAN035	APIS019	gnarl2	NP_050611.1	KP010268_00006	O-antigen-based barrier			phrog_10252	NA	Shigella
CLAN035	APIS019	gnarl2	NP_050611.1	M64097_00007	O-antigen-based barrier			phrog_10252	NA
CLAN035	APIS019	gnarl2	NP_050611.1	MGV-GENOME-0216279_34	O-antigen-based barrier			phrog_10252	NA	Escherichia
CLAN035	APIS019	gnarl2	NP_050611.1	MT591577_00048	O-antigen-based barrier			phrog_10252	NA	Yersinia
CLAN035	APIS019	gnarl2	NP_050611.1	NP_050611.1	O-antigen-based barrier			phrog_10252	NA	Escherichia
CLAN035	APIS019	gnarl2	NP_050611.1	uvig_318386_9	O-antigen-based barrier			phrog_10252	NA
CLAN035	APIS019	gnarl2	NP_050611.1	uvig_330734_8	O-antigen-based barrier			phrog_10252	NA
CLAN035	APIS019	gnarl2	NP_050611.1	uvig_333462_36	O-antigen-based barrier			phrog_10252	NA
CLAN016	APIS020	Abc2	NP_059594.1	AY052766_00015	RecBCD	PF11043.11	Anti-RecBCD_p2	phrog_656	abc2 anti-RecBCD	Salmonella
CLAN016	APIS020	Abc2	NP_059594.1	FJ000341_00023	RecBCD	PF11043.11	Anti-RecBCD_p2	phrog_656	abc2 anti-RecBCD	Salmonella
CLAN016	APIS020	Abc2	NP_059594.1	IMGVR_UViG_2526164688_000036|2526164688|2526973919	RecBCD	PF11043.11	Anti-RecBCD_p2	phrog_656	abc2 anti-RecBCD	Escherichia coli
CLAN016	APIS020	Abc2	NP_059594.1	IMGVR_UViG_2529292729_000007|2529292729|2529749295	RecBCD	PF11043.11	Anti-RecBCD_p2	phrog_656	abc2 anti-RecBCD	Escherichia coli
CLAN016	APIS020	Abc2	NP_059594.1	IMGVR_UViG_2529292934_000004|2529292934|2530582789	RecBCD	PF11043.11	Anti-RecBCD_p2	phrog_656	abc2 anti-RecBCD	Salmonella enterica
CLAN016	APIS020	Abc2	NP_059594.1	IMGVR_UViG_2529292964_000003|2529292964|2530674819	RecBCD	PF11043.11	Anti-RecBCD_p2	phrog_656	abc2 anti-RecBCD	Salmonella enterica
CLAN016	APIS020	Abc2	NP_059594.1	IMGVR_UViG_2531839281_000006|2531839281|2532920724	RecBCD	PF11043.11	Anti-RecBCD_p2	phrog_656	abc2 anti-RecBCD	Salmonella enterica
CLAN016	APIS020	Abc2	NP_059594.1	IMGVR_UViG_2534681712_000004|2534681712|2535163245	RecBCD	PF11043.11	Anti-RecBCD_p2	phrog_656	abc2 anti-RecBCD	Salmonella enterica
CLAN016	APIS020	Abc2	NP_059594.1	IMGVR_UViG_2534681952_000002|2534681952|2536102514	RecBCD	PF11043.11	Anti-RecBCD_p2	phrog_656	abc2 anti-RecBCD	Salmonella enterica
CLAN016	APIS020	Abc2	NP_059594.1	IMGVR_UViG_2537561642_000010|2537561642|2538080042	RecBCD	PF11043.11	Anti-RecBCD_p2	phrog_656	abc2 anti-RecBCD	Salmonella enterica
CLAN016	APIS020	Abc2	NP_059594.1	IMGVR_UViG_2541047592_000015|2541047592|2543543060	RecBCD	PF11043.11	Anti-RecBCD_p2	phrog_656	abc2 anti-RecBCD	Salmonella enterica
CLAN016	APIS020	Abc2	NP_059594.1	IMGVR_UViG_2551306401_000003|2551306401|2552940337	RecBCD	PF11043.11	Anti-RecBCD_p2	phrog_656	abc2 anti-RecBCD	Salmonella enterica
CLAN016	APIS020	Abc2	NP_059594.1	IMGVR_UViG_2554235233_000004|2554235233|2555255608	RecBCD	PF11043.11	Anti-RecBCD_p2	phrog_656	abc2 anti-RecBCD	Salmonella enterica
CLAN016	APIS020	Abc2	NP_059594.1	IMGVR_UViG_2554235428_000004|2554235428|2555951937	RecBCD	PF11043.11	Anti-RecBCD_p2	phrog_656	abc2 anti-RecBCD	Salmonella enterica
CLAN016	APIS020	Abc2	NP_059594.1	IMGVR_UViG_2558860365_000002|2558860365|2559643376	RecBCD	PF11043.11	Anti-RecBCD_p2	phrog_656	abc2 anti-RecBCD	Salmonella enterica
CLAN016	APIS020	Abc2	NP_059594.1	IMGVR_UViG_2558860438_000004|2558860438|2559848087	RecBCD	PF11043.11	Anti-RecBCD_p2	phrog_656	abc2 anti-RecBCD	Salmonella enterica
CLAN016	APIS020	Abc2	NP_059594.1	IMGVR_UViG_2558860440_000007|2558860440|2559859069	RecBCD	PF11043.11	Anti-RecBCD_p2	phrog_656	abc2 anti-RecBCD	Salmonella enterica
CLAN016	APIS020	Abc2	NP_059594.1	IMGVR_UViG_2558860441_000018|2558860441|2559865402	RecBCD	PF11043.11	Anti-RecBCD_p2	phrog_656	abc2 anti-RecBCD	Salmonella enterica
CLAN016	APIS020	Abc2	NP_059594.1	IMGVR_UViG_2558860448_000006|2558860448|2559894977	RecBCD	PF11043.11	Anti-RecBCD_p2	phrog_656	abc2 anti-RecBCD	Salmonella enterica
CLAN016	APIS020	Abc2	NP_059594.1	IMGVR_UViG_2558860453_000005|2558860453|2559918391	RecBCD	PF11043.11	Anti-RecBCD_p2	phrog_656	abc2 anti-RecBCD	Salmonella enterica
CLAN016	APIS020	Abc2	NP_059594.1	IMGVR_UViG_2558860463_000002|2558860463|2559964348	RecBCD	PF11043.11	Anti-RecBCD_p2	phrog_656	abc2 anti-RecBCD	Salmonella enterica
CLAN016	APIS020	Abc2	NP_059594.1	IMGVR_UViG_2562617076_000006|2562617076|2562916525	RecBCD	PF11043.11	Anti-RecBCD_p2	phrog_656	abc2 anti-RecBCD	Salmonella enterica
CLAN016	APIS020	Abc2	NP_059594.1	IMGVR_UViG_2563367061_000009|2563367061|2565312821	RecBCD	PF11043.11	Anti-RecBCD_p2	phrog_656	abc2 anti-RecBCD	Salmonella enterica
CLAN016	APIS020	Abc2	NP_059594.1	IMGVR_UViG_2568526051_000005|2568526051|2568734086	RecBCD	PF11043.11	Anti-RecBCD_p2	phrog_656	abc2 anti-RecBCD	Salmonella enterica
CLAN016	APIS020	Abc2	NP_059594.1	IMGVR_UViG_2571042321_000004|2571042321|2572119373	RecBCD	PF11043.11	Anti-RecBCD_p2	phrog_656	abc2 anti-RecBCD	Salmonella enterica
CLAN016	APIS020	Abc2	NP_059594.1	IMGVR_UViG_2571042474_000005|2571042474|2572653972	RecBCD	PF11043.11	Anti-RecBCD_p2	phrog_656	abc2 anti-RecBCD	Salmonella enterica
CLAN016	APIS020	Abc2	NP_059594.1	IMGVR_UViG_2579778613_000007|2579778613|2580252917	RecBCD	PF11043.11	Anti-RecBCD_p2	phrog_656	abc2 anti-RecBCD	Escherichia coli
CLAN016	APIS020	Abc2	NP_059594.1	IMGVR_UViG_2600255161_000002|2600255161|2601131084	RecBCD	PF11043.11	Anti-RecBCD_p2	phrog_656	abc2 anti-RecBCD	Salmonella enterica
CLAN016	APIS020	Abc2	NP_059594.1	IMGVR_UViG_2600255197_000002|2600255197|2601297917	RecBCD	PF11043.11	Anti-RecBCD_p2	phrog_656	abc2 anti-RecBCD	Salmonella enterica
CLAN016	APIS020	Abc2	NP_059594.1	IMGVR_UViG_2630968702_000010|2630968702|2632897043	RecBCD	PF11043.11	Anti-RecBCD_p2	phrog_656	abc2 anti-RecBCD	Salmonella enterica
CLAN016	APIS020	Abc2	NP_059594.1	IMGVR_UViG_2636415526_000004|2636415526|2636931379	RecBCD	PF11043.11	Anti-RecBCD_p2	phrog_656	abc2 anti-RecBCD	Salmonella enterica
CLAN016	APIS020	Abc2	NP_059594.1	IMGVR_UViG_2636415722_000006|2636415722|2637731720	RecBCD	PF11043.11	Anti-RecBCD_p2	phrog_656	abc2 anti-RecBCD	Salmonella enterica
CLAN016	APIS020	Abc2	NP_059594.1	IMGVR_UViG_2639762794_000001|2639762794|2640741481	RecBCD	PF11043.11	Anti-RecBCD_p2	phrog_656	abc2 anti-RecBCD	Salmonella enterica
CLAN016	APIS020	Abc2	NP_059594.1	IMGVR_UViG_2654587610_000002|2654587610|2655066076	RecBCD	PF11043.11	Anti-RecBCD_p2	phrog_656	abc2 anti-RecBCD	Salmonella enterica
CLAN016	APIS020	Abc2	NP_059594.1	IMGVR_UViG_2657244928_000007|2657244928|2657412357	RecBCD	PF11043.11	Anti-RecBCD_p2	phrog_656	abc2 anti-RecBCD	Salmonella enterica
CLAN016	APIS020	Abc2	NP_059594.1	IMGVR_UViG_2657245436_000003|2657245436|2658969070	RecBCD	PF11043.11	Anti-RecBCD_p2	phrog_656	abc2 anti-RecBCD	Salmonella enterica
CLAN016	APIS020	Abc2	NP_059594.1	IMGVR_UViG_2663763153_000010|2663763153|2665861020	RecBCD	PF11043.11	Anti-RecBCD_p2	phrog_656	abc2 anti-RecBCD	Salmonella enterica
CLAN016	APIS020	Abc2	NP_059594.1	IMGVR_UViG_2684622651_000004|2684622651|2685238307	RecBCD	PF11043.11	Anti-RecBCD_p2	phrog_656	abc2 anti-RecBCD	Salmonella enterica
CLAN016	APIS020	Abc2	NP_059594.1	IMGVR_UViG_2711768112_000006|2711768112|2712316136	RecBCD	PF11043.11	Anti-RecBCD_p2	phrog_656	abc2 anti-RecBCD	Salmonella enterica
CLAN016	APIS020	Abc2	NP_059594.1	IMGVR_UViG_2731957936_000005|2731957936|2733836628	RecBCD	PF11043.11	Anti-RecBCD_p2	phrog_656	abc2 anti-RecBCD	Salmonella enterica
CLAN016	APIS020	Abc2	NP_059594.1	IMGVR_UViG_2737471863_000004|2737471863|2738099920	RecBCD	PF11043.11	Anti-RecBCD_p2	phrog_656	abc2 anti-RecBCD	Escherichia coli
CLAN016	APIS020	Abc2	NP_059594.1	IMGVR_UViG_2740892417_000006|2740892417|2743350916	RecBCD	PF11043.11	Anti-RecBCD_p2	phrog_656	abc2 anti-RecBCD	Salmonella enterica
CLAN016	APIS020	Abc2	NP_059594.1	IMGVR_UViG_2744054625_000009|2744054625|2745029640	RecBCD	PF11043.11	Anti-RecBCD_p2	phrog_656	abc2 anti-RecBCD	Salmonella enterica
CLAN016	APIS020	Abc2	NP_059594.1	IMGVR_UViG_2744054867_000002|2744054867|2745935876	RecBCD	PF11043.11	Anti-RecBCD_p2	phrog_656	abc2 anti-RecBCD	Salmonella enterica
CLAN016	APIS020	Abc2	NP_059594.1	IMGVR_UViG_2778261630_000006|2778261630|2780794918	RecBCD	PF11043.11	Anti-RecBCD_p2	phrog_656	abc2 anti-RecBCD	Escherichia coli
CLAN016	APIS020	Abc2	NP_059594.1	IMGVR_UViG_641228505_000002|641228505|641305831	RecBCD	PF11043.11	Anti-RecBCD_p2	phrog_656	abc2 anti-RecBCD	Salmonella arizonae
CLAN016	APIS020	Abc2	NP_059594.1	ivig_4422_8	RecBCD	PF11043.11	Anti-RecBCD_p2	phrog_656	abc2 anti-RecBCD	Escherichia coli
CLAN016	APIS020	Abc2	NP_059594.1	JQ086372_00028	RecBCD	PF11043.11	Anti-RecBCD_p2	phrog_656	abc2 anti-RecBCD	Escherichia
CLAN016	APIS020	Abc2	NP_059594.1	JQ806763_00037	RecBCD	PF11043.11	Anti-RecBCD_p2	phrog_656	abc2 anti-RecBCD	Salmonella
CLAN016	APIS020	Abc2	NP_059594.1	JQ806764_00041	RecBCD	PF11043.11	Anti-RecBCD_p2	phrog_656	abc2 anti-RecBCD	Salmonella
CLAN016	APIS020	Abc2	NP_059594.1	KU927498_00032	RecBCD	PF11043.11	Anti-RecBCD_p2	phrog_656	abc2 anti-RecBCD	Salmonella
CLAN016	APIS020	Abc2	NP_059594.1	KX776161_00063	RecBCD	PF11043.11	Anti-RecBCD_p2	phrog_656	abc2 anti-RecBCD	Salmonella
CLAN016	APIS020	Abc2	NP_059594.1	KY709687_00033	RecBCD	PF11043.11	Anti-RecBCD_p2	phrog_656	abc2 anti-RecBCD	Salmonella
CLAN016	APIS020	Abc2	NP_059594.1	LC645441_00006	RecBCD	PF11043.11	Anti-RecBCD_p2	phrog_656	abc2 anti-RecBCD
CLAN016	APIS020	Abc2	NP_059594.1	MGV-GENOME-0189209_43	RecBCD	PF11043.11	Anti-RecBCD_p2	phrog_656	abc2 anti-RecBCD	Escherichia
CLAN016	APIS020	Abc2	NP_059594.1	MGV-GENOME-0264182_6	RecBCD	PF11043.11	Anti-RecBCD_p2	phrog_656	abc2 anti-RecBCD	Escherichia
CLAN016	APIS020	Abc2	NP_059594.1	MGV-GENOME-0279163_46	RecBCD	PF11043.11	Anti-RecBCD_p2	phrog_656	abc2 anti-RecBCD	Escherichia
CLAN016	APIS020	Abc2	NP_059594.1	MH370364_00049	RecBCD	PF11043.11	Anti-RecBCD_p2	phrog_656	abc2 anti-RecBCD	Salmonella
CLAN016	APIS020	Abc2	NP_059594.1	MK972694_00062	RecBCD	PF11043.11	Anti-RecBCD_p2	phrog_656	abc2 anti-RecBCD	Salmonella
CLAN016	APIS020	Abc2	NP_059594.1	NP_059594.1	RecBCD	PF11043.11	Anti-RecBCD_p2	phrog_656	abc2 anti-RecBCD	Salmonella
CLAN016	APIS020	Abc2	NP_059594.1	OP265889_00040	RecBCD	PF11043.11	Anti-RecBCD_p2	phrog_656	abc2 anti-RecBCD	Salmonella
CLAN016	APIS020	Abc2	NP_059594.1	uvig_127144_9	RecBCD	PF11043.11	Anti-RecBCD_p2	phrog_656	abc2 anti-RecBCD
CLAN016	APIS020	Abc2	NP_059594.1	uvig_203138_29	RecBCD	PF11043.11	Anti-RecBCD_p2	phrog_656	abc2 anti-RecBCD
CLAN016	APIS020	Abc2	NP_059594.1	uvig_316968_55	RecBCD	PF11043.11	Anti-RecBCD_p2	phrog_656	abc2 anti-RecBCD
CLAN016	APIS020	Abc2	NP_059594.1	uvig_320512_27	RecBCD	PF11043.11	Anti-RecBCD_p2	phrog_656	abc2 anti-RecBCD
CLAN005	APIS021	SieA	NP_059639.1	AF527608_00013	restriction-modification (RM)			phrog_7745,phrog_10966	superinfection exclusion SieA-like,NA	Salmonella
CLAN005	APIS021	SieA	NP_059639.1	IMGVR_UViG_2565956772_000009|2565956772|2567029348	restriction-modification (RM)			phrog_7745,phrog_10966	superinfection exclusion SieA-like,NA	Salmonella enterica
CLAN005	APIS021	SieA	NP_059639.1	IMGVR_UViG_2636415673_000001|2636415673|2637519069	restriction-modification (RM)			phrog_7745,phrog_10966	superinfection exclusion SieA-like,NA	Escherichia coli
CLAN005	APIS021	SieA	NP_059639.1	IMGVR_UViG_2667527530_000006|2667527530|2668489249	restriction-modification (RM)			phrog_7745,phrog_10966	superinfection exclusion SieA-like,NA	Salmonella enterica
CLAN005	APIS021	SieA	NP_059639.1	IMGVR_UViG_2711768061_000003|2711768061|2712071463	restriction-modification (RM)			phrog_7745,phrog_10966	superinfection exclusion SieA-like,NA	Escherichia coli
CLAN005	APIS021	SieA	NP_059639.1	IMGVR_UViG_2734482779_000006|2734482779|2737357242	restriction-modification (RM)			phrog_7745,phrog_10966	superinfection exclusion SieA-like,NA	Escherichia coli
CLAN005	APIS021	SieA	NP_059639.1	IMGVR_UViG_2778261252_000010|2778261252|2779453028	restriction-modification (RM)			phrog_7745,phrog_10966	superinfection exclusion SieA-like,NA	Escherichia coli
CLAN005	APIS021	SieA	NP_059639.1	IMGVR_UViG_2778261630_000006|2778261630|2780794877	restriction-modification (RM)			phrog_7745,phrog_10966	superinfection exclusion SieA-like,NA	Escherichia coli
CLAN005	APIS021	SieA	NP_059639.1	IMGVR_UViG_2778261667_000009|2778261667|2780941467	restriction-modification (RM)			phrog_7745,phrog_10966	superinfection exclusion SieA-like,NA	Escherichia marmotae
CLAN005	APIS021	SieA	NP_059639.1	IMGVR_UViG_2778261687_000002|2778261687|2781016090	restriction-modification (RM)			phrog_7745,phrog_10966	superinfection exclusion SieA-like,NA	Escherichia coli
CLAN005	APIS021	SieA	NP_059639.1	IMGVR_UViG_3300014597_000051|3300014597|Ga0169859_10001319	restriction-modification (RM)			phrog_7745,phrog_10966	superinfection exclusion SieA-like,NA	Escherichia
CLAN005	APIS021	SieA	NP_059639.1	IMGVR_UViG_3300029076_000063|3300029076|Ga0169233_10018141	restriction-modification (RM)			phrog_7745,phrog_10966	superinfection exclusion SieA-like,NA	Salmonella
CLAN005	APIS021	SieA	NP_059639.1	IMGVR_UViG_3300029253_000364|3300029253|Ga0168699_100080110	restriction-modification (RM)			phrog_7745,phrog_10966	superinfection exclusion SieA-like,NA	Salmonella
CLAN005	APIS021	SieA	NP_059639.1	IMGVR_UViG_3300029653_000163|3300029653|Ga0245224_10008261	restriction-modification (RM)			phrog_7745,phrog_10966	superinfection exclusion SieA-like,NA	Salmonella
CLAN005	APIS021	SieA	NP_059639.1	IMGVR_UViG_3300039384_000090|3300039384|Ga0169689_00046_37075_37557	restriction-modification (RM)			phrog_7745,phrog_10966	superinfection exclusion SieA-like,NA	Salmonella
CLAN005	APIS021	SieA	NP_059639.1	IMGVR_UViG_3300045146_000636|3300045146|Ga0438316_0000512_25126_25620	restriction-modification (RM)			phrog_7745,phrog_10966	superinfection exclusion SieA-like,NA	Serratia
CLAN005	APIS021	SieA	NP_059639.1	IMGVR_UViG_3300045988_085028|3300045988|Ga0495776_161387_6392_6958	restriction-modification (RM)			phrog_7745,phrog_10966	superinfection exclusion SieA-like,NA	Escherichia
CLAN005	APIS021	SieA	NP_059639.1	IMGVR_UViG_3300045988_095810|3300045988|Ga0495776_156641_22855_23337	restriction-modification (RM)			phrog_7745,phrog_10966	superinfection exclusion SieA-like,NA	Enterobacteriaceae
CLAN005	APIS021	SieA	NP_059639.1	IMGVR_UViG_3300045988_104222|3300045988|Ga0495776_161335_4665_5147	restriction-modification (RM)			phrog_7745,phrog_10966	superinfection exclusion SieA-like,NA	Enterobacteriaceae
CLAN005	APIS021	SieA	NP_059639.1	IMGVR_UViG_3300045988_115574|3300045988|Ga0495776_068481_15670_16236	restriction-modification (RM)			phrog_7745,phrog_10966	superinfection exclusion SieA-like,NA	Escherichia
CLAN005	APIS021	SieA	NP_059639.1	KR296687_00006	restriction-modification (RM)			phrog_7745,phrog_10966	superinfection exclusion SieA-like,NA	Salmonella
CLAN005	APIS021	SieA	NP_059639.1	MGV-GENOME-0167741_5	restriction-modification (RM)			phrog_7745,phrog_10966	superinfection exclusion SieA-like,NA	Escherichia
CLAN005	APIS021	SieA	NP_059639.1	MGV-GENOME-0169418_9	restriction-modification (RM)			phrog_7745,phrog_10966	superinfection exclusion SieA-like,NA	Escherichia
CLAN005	APIS021	SieA	NP_059639.1	MGV-GENOME-0189529_5	restriction-modification (RM)			phrog_7745,phrog_10966	superinfection exclusion SieA-like,NA	Escherichia
CLAN005	APIS021	SieA	NP_059639.1	MGV-GENOME-0203487_32	restriction-modification (RM)			phrog_7745,phrog_10966	superinfection exclusion SieA-like,NA	Escherichia
CLAN005	APIS021	SieA	NP_059639.1	MGV-GENOME-0216767_34	restriction-modification (RM)			phrog_7745,phrog_10966	superinfection exclusion SieA-like,NA	Escherichia
CLAN005	APIS021	SieA	NP_059639.1	NP_059639.1	restriction-modification (RM)			phrog_7745,phrog_10966	superinfection exclusion SieA-like,NA	Salmonella
CLAN005	APIS021	SieA	NP_059639.1	uvig_123106_54	restriction-modification (RM)			phrog_7745,phrog_10966	superinfection exclusion SieA-like,NA
CLAN005	APIS021	SieA	NP_059639.1	uvig_124013_16	restriction-modification (RM)			phrog_7745,phrog_10966	superinfection exclusion SieA-like,NA
CLAN005	APIS021	SieA	NP_059639.1	uvig_296832_4	restriction-modification (RM)			phrog_7745,phrog_10966	superinfection exclusion SieA-like,NA
CLAN005	APIS021	SieA	NP_059639.1	uvig_394242_21	restriction-modification (RM)			phrog_7745,phrog_10966	superinfection exclusion SieA-like,NA
CLAN005	APIS021	SieA	NP_059639.1	uvig_67729_8	restriction-modification (RM)			phrog_7745,phrog_10966	superinfection exclusion SieA-like,NA
CLAN025	APIS022	adfA	NP_861724.1	AF158101_00036	toxin-antitoxin (TA)			phrog_3781,phrog_8539,phrog_4122	NA	Escherichia
CLAN025	APIS022	adfA	NP_861724.1	AP018814_00036	toxin-antitoxin (TA)			phrog_3781,phrog_8539,phrog_4122	NA	Enterobacteria
CLAN025	APIS022	adfA	NP_861724.1	AP018932_00037	toxin-antitoxin (TA)			phrog_3781,phrog_8539,phrog_4122	NA	Escherichia
CLAN025	APIS022	adfA	NP_861724.1	AY303349_00031	toxin-antitoxin (TA)			phrog_3781,phrog_8539,phrog_4122	NA	Escherichia
CLAN025	APIS022	adfA	NP_861724.1	DQ904452_00034	toxin-antitoxin (TA)			phrog_3781,phrog_8539,phrog_4122	NA	Escherichia
CLAN025	APIS022	adfA	NP_861724.1	HE956711_00037	toxin-antitoxin (TA)			phrog_3781,phrog_8539,phrog_4122	NA	Yersinia
CLAN025	APIS022	adfA	NP_861724.1	HM035025_00035	toxin-antitoxin (TA)			phrog_3781,phrog_8539,phrog_4122	NA	Shigella
CLAN025	APIS022	adfA	NP_861724.1	IMGVR_UViG_2974648432_000001|2974648432|2974648483	toxin-antitoxin (TA)			phrog_3781,phrog_8539,phrog_4122	NA
CLAN025	APIS022	adfA	NP_861724.1	IMGVR_UViG_2974721485_000001|2974721485|2974721567	toxin-antitoxin (TA)			phrog_3781,phrog_8539,phrog_4122	NA
CLAN025	APIS022	adfA	NP_861724.1	IMGVR_UViG_3300010279_000005|3300010279|Ga0129313_100005816	toxin-antitoxin (TA)			phrog_3781,phrog_8539,phrog_4122	NA
CLAN025	APIS022	adfA	NP_861724.1	IMGVR_UViG_3300029310_000146|3300029310|Ga0134545_10057506	toxin-antitoxin (TA)			phrog_3781,phrog_8539,phrog_4122	NA
CLAN025	APIS022	adfA	NP_861724.1	IMGVR_UViG_3300030021_000006|3300030021|Ga0316083_101637	toxin-antitoxin (TA)			phrog_3781,phrog_8539,phrog_4122	NA
CLAN025	APIS022	adfA	NP_861724.1	IMGVR_UViG_3300045988_079875|3300045988|Ga0495776_119599_34266_34904	toxin-antitoxin (TA)			phrog_3781,phrog_8539,phrog_4122	NA
CLAN025	APIS022	adfA	NP_861724.1	IMGVR_UViG_3300045988_086346|3300045988|Ga0495776_001670_2980_3618	toxin-antitoxin (TA)			phrog_3781,phrog_8539,phrog_4122	NA
CLAN025	APIS022	adfA	NP_861724.1	IMGVR_UViG_3300045988_087263|3300045988|Ga0495776_001683_113505_114143	toxin-antitoxin (TA)			phrog_3781,phrog_8539,phrog_4122	NA
CLAN025	APIS022	adfA	NP_861724.1	IMGVR_UViG_3300045988_090048|3300045988|Ga0495776_101647_123992_124612	toxin-antitoxin (TA)			phrog_3781,phrog_8539,phrog_4122	NA
CLAN025	APIS022	adfA	NP_861724.1	JN986846_00035	toxin-antitoxin (TA)			phrog_3781,phrog_8539,phrog_4122	NA	Escherichia
CLAN025	APIS022	adfA	NP_861724.1	JX536493_00148	toxin-antitoxin (TA)			phrog_3781,phrog_8539,phrog_4122	NA	Escherichia
CLAN025	APIS022	adfA	NP_861724.1	KF208315_00033	toxin-antitoxin (TA)			phrog_3781,phrog_8539,phrog_4122	NA	Yersinia
CLAN025	APIS022	adfA	NP_861724.1	KF562341_00031	toxin-antitoxin (TA)			phrog_3781,phrog_8539,phrog_4122	NA	Escherichia
CLAN025	APIS022	adfA	NP_861724.1	KJ668714_00039	toxin-antitoxin (TA)			phrog_3781,phrog_8539,phrog_4122	NA	Escherichia
CLAN025	APIS022	adfA	NP_861724.1	KM407600_00032	toxin-antitoxin (TA)			phrog_3781	NA	Shigella
CLAN025	APIS022	adfA	NP_861724.1	KM607000_00036	toxin-antitoxin (TA)			phrog_3781,phrog_8539,phrog_4122	NA	Enterobacteria
CLAN025	APIS022	adfA	NP_861724.1	KP869111_00031	toxin-antitoxin (TA)			phrog_3781,phrog_8539,phrog_4122	NA	Escherichia
CLAN025	APIS022	adfA	NP_861724.1	KT184312_00074	toxin-antitoxin (TA)			phrog_3781,phrog_8539,phrog_4122	NA	Enterobacteria
CLAN025	APIS022	adfA	NP_861724.1	KU925172_00232	toxin-antitoxin (TA)			phrog_3781,phrog_8539,phrog_4122	NA	Escherichia
CLAN025	APIS022	adfA	NP_861724.1	KX130862_00136	toxin-antitoxin (TA)			phrog_3781,phrog_8539,phrog_4122	NA	Shigella
CLAN025	APIS022	adfA	NP_861724.1	KX130865_00025	toxin-antitoxin (TA)			phrog_3781,phrog_8539,phrog_4122	NA	Shigella
CLAN025	APIS022	adfA	NP_861724.1	KY703222_00146	toxin-antitoxin (TA)			phrog_3781,phrog_8539,phrog_4122	NA	Escherichia
CLAN025	APIS022	adfA	NP_861724.1	LC465543_00066	toxin-antitoxin (TA)			phrog_3781,phrog_8539,phrog_4122	NA	Shigella
CLAN025	APIS022	adfA	NP_861724.1	LC620505_00112	toxin-antitoxin (TA)			phrog_3781,phrog_8539,phrog_4122	NA	Escherichia
CLAN025	APIS022	adfA	NP_861724.1	LR027391_00011	toxin-antitoxin (TA)			phrog_3781,phrog_8539,phrog_4122	NA	Escherichia
CLAN025	APIS022	adfA	NP_861724.1	LR215723_00034	toxin-antitoxin (TA)			phrog_3781,phrog_8539,phrog_4122	NA	Yersinia
CLAN025	APIS022	adfA	NP_861724.1	LR597657_00030	toxin-antitoxin (TA)			phrog_3781,phrog_8539,phrog_4122	NA	Escherichia
CLAN025	APIS022	adfA	NP_861724.1	LR990704_00178	toxin-antitoxin (TA)			phrog_3781,phrog_8539,phrog_4122	NA	Escherichia
CLAN025	APIS022	adfA	NP_861724.1	MF001359_00033	toxin-antitoxin (TA)			phrog_3781,phrog_8539,phrog_4122	NA	Escherichia
CLAN025	APIS022	adfA	NP_861724.1	MF001360_00058	toxin-antitoxin (TA)			phrog_3781	NA	Escherichia
CLAN025	APIS022	adfA	NP_861724.1	MF044457_00083	toxin-antitoxin (TA)			phrog_3781,phrog_8539,phrog_4122	NA	Escherichia
CLAN025	APIS022	adfA	NP_861724.1	MF158046_00158	toxin-antitoxin (TA)			phrog_3781,phrog_8539,phrog_4122	NA	Shigella
CLAN025	APIS022	adfA	NP_861724.1	MF327007_00034	toxin-antitoxin (TA)			phrog_3781,phrog_8539,phrog_4122	NA	Shigella
CLAN025	APIS022	adfA	NP_861724.1	MF327009_00163	toxin-antitoxin (TA)			phrog_3781,phrog_8539,phrog_4122	NA	Shigella
CLAN025	APIS022	adfA	NP_861724.1	MG775043_00262	toxin-antitoxin (TA)			phrog_3781,phrog_8539,phrog_4122	NA	Citrobacter
CLAN025	APIS022	adfA	NP_861724.1	MG867727_00035	toxin-antitoxin (TA)			phrog_3781	NA	Escherichia
CLAN025	APIS022	adfA	NP_861724.1	MGV-GENOME-0371733_86	toxin-antitoxin (TA)			phrog_3781,phrog_8539,phrog_4122	NA
CLAN025	APIS022	adfA	NP_861724.1	MGV-GENOME-0373836_50	toxin-antitoxin (TA)			phrog_3781,phrog_8539,phrog_4122	NA
CLAN025	APIS022	adfA	NP_861724.1	MGV-GENOME-0377341_187	toxin-antitoxin (TA)			phrog_3781,phrog_8539,phrog_4122	NA
CLAN025	APIS022	adfA	NP_861724.1	MGV-GENOME-0377451_85	toxin-antitoxin (TA)			phrog_3781,phrog_8539,phrog_4122	NA
CLAN025	APIS022	adfA	NP_861724.1	MGV-GENOME-0377517_62	toxin-antitoxin (TA)			phrog_3781,phrog_8539,phrog_4122	NA
CLAN025	APIS022	adfA	NP_861724.1	MGV-GENOME-0377573_7	toxin-antitoxin (TA)			phrog_3781,phrog_8539,phrog_4122	NA
CLAN025	APIS022	adfA	NP_861724.1	MGV-GENOME-0377588_88	toxin-antitoxin (TA)			phrog_3781,phrog_8539,phrog_4122	NA
CLAN025	APIS022	adfA	NP_861724.1	MGV-GENOME-0377637_161	toxin-antitoxin (TA)			phrog_3781,phrog_8539,phrog_4122	NA
CLAN025	APIS022	adfA	NP_861724.1	MH243438_00031	toxin-antitoxin (TA)			phrog_3781,phrog_8539,phrog_4122	NA	Escherichia
CLAN025	APIS022	adfA	NP_861724.1	MH359124_00168	toxin-antitoxin (TA)			phrog_3781,phrog_8539,phrog_4122	NA	Escherichia
CLAN025	APIS022	adfA	NP_861724.1	MH553563_00037	toxin-antitoxin (TA)			phrog_3781,phrog_8539,phrog_4122	NA	Enterobacteria
CLAN025	APIS022	adfA	NP_861724.1	MH992122_00031	toxin-antitoxin (TA)			phrog_3781,phrog_8539,phrog_4122	NA	Escherichia
CLAN025	APIS022	adfA	NP_861724.1	MK047717_00211	toxin-antitoxin (TA)			phrog_3781,phrog_8539,phrog_4122	NA	Escherichia
CLAN025	APIS022	adfA	NP_861724.1	MK047718_00142	toxin-antitoxin (TA)			phrog_3781,phrog_8539,phrog_4122	NA	Escherichia
CLAN025	APIS022	adfA	NP_861724.1	MK327928_00036	toxin-antitoxin (TA)			phrog_3781,phrog_8539,phrog_4122	NA	Escherichia
CLAN025	APIS022	adfA	NP_861724.1	MK327933_00031	toxin-antitoxin (TA)			phrog_3781,phrog_8539,phrog_4122	NA	Escherichia
CLAN025	APIS022	adfA	NP_861724.1	MK327939_00034	toxin-antitoxin (TA)			phrog_3781,phrog_8539,phrog_4122	NA	Escherichia
CLAN025	APIS022	adfA	NP_861724.1	MK327942_00035	toxin-antitoxin (TA)			phrog_3781,phrog_8539,phrog_4122	NA	Escherichia
CLAN025	APIS022	adfA	NP_861724.1	MK327944_00034	toxin-antitoxin (TA)			phrog_3781	NA	Escherichia
CLAN025	APIS022	adfA	NP_861724.1	MK373775_00031	toxin-antitoxin (TA)			phrog_3781,phrog_8539,phrog_4122	NA	Escherichia
CLAN025	APIS022	adfA	NP_861724.1	MK373781_00037	toxin-antitoxin (TA)			phrog_3781,phrog_8539,phrog_4122	NA	Escherichia
CLAN025	APIS022	adfA	NP_861724.1	MK373782_00033	toxin-antitoxin (TA)			phrog_3781,phrog_8539,phrog_4122	NA	Escherichia
CLAN025	APIS022	adfA	NP_861724.1	MK373786_00037	toxin-antitoxin (TA)			phrog_3781,phrog_8539,phrog_4122	NA	Escherichia
CLAN025	APIS022	adfA	NP_861724.1	MK373787_00035	toxin-antitoxin (TA)			phrog_3781,phrog_8539,phrog_4122	NA	Escherichia
CLAN025	APIS022	adfA	NP_861724.1	MK524178_00125	toxin-antitoxin (TA)			phrog_3781,phrog_8539,phrog_4122	NA	Escherichia
CLAN025	APIS022	adfA	NP_861724.1	MK639187_00157	toxin-antitoxin (TA)			phrog_3781,phrog_8539,phrog_4122	NA	Shigella
CLAN025	APIS022	adfA	NP_861724.1	MK886800_00266	toxin-antitoxin (TA)			phrog_3781,phrog_8539,phrog_4122	NA	Escherichia
CLAN025	APIS022	adfA	NP_861724.1	MK962754_00031	toxin-antitoxin (TA)			phrog_3781,phrog_8539,phrog_4122	NA	Shigella
CLAN025	APIS022	adfA	NP_861724.1	MK962757_00031	toxin-antitoxin (TA)			phrog_3781,phrog_8539,phrog_4122	NA	Shigella
CLAN025	APIS022	adfA	NP_861724.1	MK977694_00036	toxin-antitoxin (TA)			phrog_3781,phrog_8539,phrog_4122	NA	Escherichia
CLAN025	APIS022	adfA	NP_861724.1	MN580668_00035	toxin-antitoxin (TA)			phrog_3781,phrog_8539,phrog_4122	NA	Salmonella
CLAN025	APIS022	adfA	NP_861724.1	MN648445_00132	toxin-antitoxin (TA)			phrog_3781,phrog_8539,phrog_4122	NA	Escherichia
CLAN025	APIS022	adfA	NP_861724.1	MN716856_00119	toxin-antitoxin (TA)			phrog_3781,phrog_8539,phrog_4122	NA	Yersinia
CLAN025	APIS022	adfA	NP_861724.1	MN781580_00037	toxin-antitoxin (TA)			phrog_3781,phrog_8539,phrog_4122	NA	Shigella
CLAN025	APIS022	adfA	NP_861724.1	MN850579_00244	toxin-antitoxin (TA)			phrog_3781,phrog_8539,phrog_4122	NA	Escherichia
CLAN025	APIS022	adfA	NP_861724.1	MN850651_00053	toxin-antitoxin (TA)			phrog_3781,phrog_8539,phrog_4122	NA	Escherichia
CLAN025	APIS022	adfA	NP_861724.1	MN864145_00082	toxin-antitoxin (TA)			phrog_3781,phrog_8539,phrog_4122	NA	Escherichia
CLAN025	APIS022	adfA	NP_861724.1	MN895434_00048	toxin-antitoxin (TA)			phrog_3781,phrog_8539,phrog_4122	NA	Escherichia
CLAN025	APIS022	adfA	NP_861724.1	MN895435_00032	toxin-antitoxin (TA)			phrog_3781,phrog_8539,phrog_4122	NA	Escherichia
CLAN025	APIS022	adfA	NP_861724.1	MN895436_00009	toxin-antitoxin (TA)			phrog_3781,phrog_8539,phrog_4122	NA	Escherichia
CLAN025	APIS022	adfA	NP_861724.1	MT176424_00037	toxin-antitoxin (TA)			phrog_3781,phrog_8539,phrog_4122	NA	Citrobacter
CLAN025	APIS022	adfA	NP_861724.1	MT179807_00147	toxin-antitoxin (TA)			phrog_3781,phrog_8539,phrog_4122	NA	Escherichia
CLAN025	APIS022	adfA	NP_861724.1	MT446387_00218	toxin-antitoxin (TA)			phrog_3781,phrog_8539,phrog_4122	NA	Escherichia
CLAN025	APIS022	adfA	NP_861724.1	MT446390_00241	toxin-antitoxin (TA)			phrog_3781,phrog_8539,phrog_4122	NA	Escherichia
CLAN025	APIS022	adfA	NP_861724.1	MT446423_00159	toxin-antitoxin (TA)			phrog_3781,phrog_8539,phrog_4122	NA	Escherichia
CLAN025	APIS022	adfA	NP_861724.1	MT682714_00035	toxin-antitoxin (TA)			phrog_3781,phrog_8539,phrog_4122	NA	Escherichia
CLAN025	APIS022	adfA	NP_861724.1	MT764206_00143	toxin-antitoxin (TA)			phrog_3781,phrog_8539,phrog_4122	NA	Escherichia
CLAN025	APIS022	adfA	NP_861724.1	MT782071_00031	toxin-antitoxin (TA)			phrog_3781,phrog_8539,phrog_4122	NA	Escherichia
CLAN025	APIS022	adfA	NP_861724.1	MT828553_00146	toxin-antitoxin (TA)			phrog_3781,phrog_8539,phrog_4122	NA	Yersinia
CLAN025	APIS022	adfA	NP_861724.1	MT884007_00139	toxin-antitoxin (TA)			phrog_3781,phrog_8539,phrog_4122	NA	Escherichia
CLAN025	APIS022	adfA	NP_861724.1	MT932213_00033	toxin-antitoxin (TA)			phrog_3781,phrog_8539,phrog_4122	NA	Escherichia
CLAN025	APIS022	adfA	NP_861724.1	MW630116_00029	toxin-antitoxin (TA)			phrog_3781,phrog_8539,phrog_4122	NA	Escherichia
CLAN025	APIS022	adfA	NP_861724.1	MW749001_00033	toxin-antitoxin (TA)			phrog_3781,phrog_8539,phrog_4122	NA	Escherichia
CLAN025	APIS022	adfA	NP_861724.1	MW822011_00271	toxin-antitoxin (TA)			phrog_3781,phrog_8539,phrog_4122	NA	Shigella
CLAN025	APIS022	adfA	NP_861724.1	MW882907_00032	toxin-antitoxin (TA)			phrog_3781,phrog_8539,phrog_4122	NA	Escherichia
CLAN025	APIS022	adfA	NP_861724.1	MZ065353_00081	toxin-antitoxin (TA)			phrog_3781,phrog_8539,phrog_4122	NA	Escherichia
CLAN025	APIS022	adfA	NP_861724.1	MZ170040_00272	toxin-antitoxin (TA)			phrog_3781,phrog_8539,phrog_4122	NA	Escherichia
CLAN025	APIS022	adfA	NP_861724.1	MZ170041_00036	toxin-antitoxin (TA)			phrog_3781,phrog_8539,phrog_4122	NA	Escherichia
CLAN025	APIS022	adfA	NP_861724.1	MZ189261_00029	toxin-antitoxin (TA)			phrog_3781,phrog_8539,phrog_4122	NA	Escherichia
CLAN025	APIS022	adfA	NP_861724.1	MZ234013_00060	toxin-antitoxin (TA)			phrog_3781,phrog_8539,phrog_4122	NA	Escherichia
CLAN025	APIS022	adfA	NP_861724.1	MZ234025_00063	toxin-antitoxin (TA)			phrog_3781,phrog_8539,phrog_4122	NA	Escherichia
CLAN025	APIS022	adfA	NP_861724.1	MZ311865_00210	toxin-antitoxin (TA)			phrog_3781,phrog_8539,phrog_4122	NA	Escherichia
CLAN025	APIS022	adfA	NP_861724.1	MZ417521_00034	toxin-antitoxin (TA)			phrog_3781,phrog_8539,phrog_4122	NA	Escherichia
CLAN025	APIS022	adfA	NP_861724.1	MZ501047_00135	toxin-antitoxin (TA)			phrog_3781,phrog_8539,phrog_4122	NA	Escherichia
CLAN025	APIS022	adfA	NP_861724.1	MZ501050_00143	toxin-antitoxin (TA)			phrog_3781,phrog_8539,phrog_4122	NA	Escherichia
CLAN025	APIS022	adfA	NP_861724.1	MZ501052_00146	toxin-antitoxin (TA)			phrog_3781,phrog_8539,phrog_4122	NA	Escherichia
CLAN025	APIS022	adfA	NP_861724.1	MZ501056_00129	toxin-antitoxin (TA)			phrog_3781,phrog_8539,phrog_4122	NA	Escherichia
CLAN025	APIS022	adfA	NP_861724.1	MZ501066_00148	toxin-antitoxin (TA)			phrog_3781,phrog_8539,phrog_4122	NA	Escherichia
CLAN025	APIS022	adfA	NP_861724.1	MZ501067_00146	toxin-antitoxin (TA)			phrog_3781,phrog_8539,phrog_4122	NA	Escherichia
CLAN025	APIS022	adfA	NP_861724.1	MZ501098_00142	toxin-antitoxin (TA)			phrog_3781,phrog_8539,phrog_4122	NA	Escherichia
CLAN025	APIS022	adfA	NP_861724.1	MZ560701_00244	toxin-antitoxin (TA)			phrog_3781,phrog_8539,phrog_4122	NA	Escherichia
CLAN025	APIS022	adfA	NP_861724.1	MZ868638_00242	toxin-antitoxin (TA)			phrog_3781,phrog_8539,phrog_4122	NA	Escherichia
CLAN025	APIS022	adfA	NP_861724.1	NP_861724.1	toxin-antitoxin (TA)			phrog_3781,phrog_8539,phrog_4122	NA	Escherichia coli
CLAN025	APIS022	adfA	NP_861724.1	OK272473_00048	toxin-antitoxin (TA)			phrog_3781,phrog_8539,phrog_4122	NA	Escherichia
CLAN025	APIS022	adfA	NP_861724.1	OK272484_00037	toxin-antitoxin (TA)			phrog_3781,phrog_8539,phrog_4122	NA	Escherichia
CLAN025	APIS022	adfA	NP_861724.1	OK274152_00037	toxin-antitoxin (TA)			phrog_3781,phrog_8539,phrog_4122	NA	Escherichia
CLAN025	APIS022	adfA	NP_861724.1	OK331996_00267	toxin-antitoxin (TA)			phrog_3781,phrog_8539,phrog_4122	NA	Escherichia
CLAN025	APIS022	adfA	NP_861724.1	OL310488_00244	toxin-antitoxin (TA)			phrog_3781,phrog_8539,phrog_4122	NA	Escherichia
CLAN025	APIS022	adfA	NP_861724.1	OL656107_00035	toxin-antitoxin (TA)			phrog_3781,phrog_8539,phrog_4122	NA	Salmonella
CLAN025	APIS022	adfA	NP_861724.1	OL770074_00097	toxin-antitoxin (TA)			phrog_3781,phrog_8539,phrog_4122	NA	Escherichia
CLAN025	APIS022	adfA	NP_861724.1	OL956808_00207	toxin-antitoxin (TA)			phrog_3781,phrog_8539,phrog_4122	NA	Escherichia
CLAN025	APIS022	adfA	NP_861724.1	OL960577_00031	toxin-antitoxin (TA)			phrog_3781,phrog_8539,phrog_4122	NA	Escherichia
CLAN025	APIS022	adfA	NP_861724.1	OL960580_00038	toxin-antitoxin (TA)			phrog_3781,phrog_8539,phrog_4122	NA	Escherichia
CLAN025	APIS022	adfA	NP_861724.1	OL964745_00034	toxin-antitoxin (TA)			phrog_3781,phrog_8539,phrog_4122	NA	Escherichia
CLAN025	APIS022	adfA	NP_861724.1	OM386662_00126	toxin-antitoxin (TA)			phrog_3781,phrog_8539,phrog_4122	NA	Escherichia
CLAN025	APIS022	adfA	NP_861724.1	OM960734_00270	toxin-antitoxin (TA)			phrog_3781,phrog_8539,phrog_4122	NA	Escherichia
CLAN025	APIS022	adfA	NP_861724.1	ON210139_00245	toxin-antitoxin (TA)			phrog_3781,phrog_8539,phrog_4122	NA	Escherichia
CLAN025	APIS022	adfA	NP_861724.1	ON506924_00035	toxin-antitoxin (TA)			phrog_3781,phrog_8539,phrog_4122	NA	Escherichia
CLAN025	APIS022	adfA	NP_861724.1	ON528725_00258	toxin-antitoxin (TA)			phrog_3781,phrog_8539,phrog_4122	NA	Shigella
CLAN025	APIS022	adfA	NP_861724.1	ON528728_00009	toxin-antitoxin (TA)			phrog_3781,phrog_8539,phrog_4122	NA	Shigella
CLAN025	APIS022	adfA	NP_861724.1	ON528736_00152	toxin-antitoxin (TA)			phrog_3781,phrog_8539,phrog_4122	NA	Shigella
CLAN025	APIS022	adfA	NP_861724.1	ON528737_00130	toxin-antitoxin (TA)			phrog_3781,phrog_8539,phrog_4122	NA	Shigella
CLAN025	APIS022	adfA	NP_861724.1	ON528738_00226	toxin-antitoxin (TA)			phrog_3781,phrog_8539,phrog_4122	NA	Shigella
CLAN025	APIS022	adfA	NP_861724.1	ON528741_00215	toxin-antitoxin (TA)			phrog_3781,phrog_8539,phrog_4122	NA	Shigella
CLAN025	APIS022	adfA	NP_861724.1	ON528742_00088	toxin-antitoxin (TA)			phrog_3781,phrog_8539,phrog_4122	NA	Shigella
CLAN025	APIS022	adfA	NP_861724.1	ON528743_00032	toxin-antitoxin (TA)			phrog_3781,phrog_8539,phrog_4122	NA	Shigella
CLAN025	APIS022	adfA	NP_861724.1	ON528744_00127	toxin-antitoxin (TA)			phrog_3781,phrog_8539,phrog_4122	NA	Shigella
CLAN025	APIS022	adfA	NP_861724.1	ON528745_00212	toxin-antitoxin (TA)			phrog_3781,phrog_8539,phrog_4122	NA	Shigella
CLAN025	APIS022	adfA	NP_861724.1	ON528746_00044	toxin-antitoxin (TA)			phrog_3781,phrog_8539,phrog_4122	NA	Shigella
CLAN025	APIS022	adfA	NP_861724.1	ON782582_00044	toxin-antitoxin (TA)			phrog_3781,phrog_8539,phrog_4122	NA	Escherichia
CLAN025	APIS022	adfA	NP_861724.1	OP114733_00243	toxin-antitoxin (TA)			phrog_3781,phrog_8539,phrog_4122	NA	Escherichia
CLAN025	APIS022	adfA	NP_861724.1	OP137232_00062	toxin-antitoxin (TA)			phrog_3781,phrog_8539,phrog_4122	NA	Shigella
CLAN025	APIS022	adfA	NP_861724.1	OP172785_00216	toxin-antitoxin (TA)			phrog_3781,phrog_8539,phrog_4122	NA	Escherichia
CLAN025	APIS022	adfA	NP_861724.1	OP172786_00046	toxin-antitoxin (TA)			phrog_3781,phrog_8539,phrog_4122	NA	Escherichia
CLAN025	APIS022	adfA	NP_861724.1	OP555982_00036	toxin-antitoxin (TA)			phrog_3781,phrog_8539,phrog_4122	NA	Escherichia
CLAN025	APIS022	adfA	NP_861724.1	OP611477_00029	toxin-antitoxin (TA)			phrog_3781,phrog_8539,phrog_4122	NA	Escherichia
CLAN025	APIS022	adfA	NP_861724.1	OP870144_00034	toxin-antitoxin (TA)			phrog_3781,phrog_8539,phrog_4122	NA	Escherichia
CLAN025	APIS022	adfA	NP_861724.1	OP870146_00033	toxin-antitoxin (TA)			phrog_3781,phrog_8539,phrog_4122	NA	Escherichia
CLAN025	APIS022	adfA	NP_861724.1	OP870147_00031	toxin-antitoxin (TA)			phrog_3781,phrog_8539,phrog_4122	NA	Escherichia
CLAN025	APIS022	adfA	NP_861724.1	OP978391_00146	toxin-antitoxin (TA)			phrog_3781,phrog_8539,phrog_4122	NA	Escherichia
CLAN025	APIS022	adfA	NP_861724.1	OQ031495_00228	toxin-antitoxin (TA)			phrog_3781,phrog_8539,phrog_4122	NA	Escherichia
CLAN025	APIS022	adfA	NP_861724.1	OQ067374_00137	toxin-antitoxin (TA)			phrog_3781,phrog_8539,phrog_4122	NA	Escherichia
CLAN025	APIS022	adfA	NP_861724.1	OQ067375_00143	toxin-antitoxin (TA)			phrog_3781,phrog_8539,phrog_4122	NA	Escherichia
CLAN025	APIS022	adfA	NP_861724.1	OQ067376_00141	toxin-antitoxin (TA)			phrog_3781,phrog_8539,phrog_4122	NA	Escherichia
CLAN025	APIS022	adfA	NP_861724.1	OQ174500_00213	toxin-antitoxin (TA)			phrog_3781,phrog_8539,phrog_4122	NA	Escherichia
CLAN025	APIS022	adfA	NP_861724.1	OQ174502_00151	toxin-antitoxin (TA)			phrog_3781,phrog_8539,phrog_4122	NA	Escherichia
CLAN025	APIS022	adfA	NP_861724.1	OQ174503_00130	toxin-antitoxin (TA)			phrog_3781,phrog_8539,phrog_4122	NA	Escherichia
CLAN025	APIS022	adfA	NP_861724.1	OQ223305_00055	toxin-antitoxin (TA)			phrog_3781,phrog_8539,phrog_4122	NA	Escherichia
CLAN025	APIS022	adfA	NP_861724.1	OQ349392_00243	toxin-antitoxin (TA)			phrog_3781,phrog_8539,phrog_4122	NA	Escherichia
CLAN025	APIS022	adfA	NP_861724.1	OQ446694_00061	toxin-antitoxin (TA)			phrog_3781,phrog_8539,phrog_4122	NA	Escherichia
CLAN025	APIS022	adfA	NP_861724.1	OQ599309_00035	toxin-antitoxin (TA)			phrog_3781,phrog_8539,phrog_4122	NA	Escherichia
CLAN025	APIS022	adfA	NP_861724.1	OQ599310_00081	toxin-antitoxin (TA)			phrog_3781,phrog_8539,phrog_4122	NA	Escherichia
CLAN025	APIS022	adfA	NP_861724.1	OQ703618_00185	toxin-antitoxin (TA)			phrog_3781,phrog_8539,phrog_4122	NA	Escherichia
CLAN025	APIS022	adfA	NP_861724.1	OQ721911_00035	toxin-antitoxin (TA)			phrog_3781,phrog_8539,phrog_4122	NA	Escherichia
CLAN025	APIS022	adfA	NP_861724.1	OV876900_00048	toxin-antitoxin (TA)			phrog_3781,phrog_8539,phrog_4122	NA	Escherichia
CLAN025	APIS022	adfA	NP_861724.1	OV877511_00121	toxin-antitoxin (TA)			phrog_3781,phrog_8539,phrog_4122	NA	Escherichia
CLAN025	APIS022	adfA	NP_861724.1	uvig_175033_182	toxin-antitoxin (TA)			phrog_3781,phrog_8539,phrog_4122	NA
CLAN025	APIS022	adfA	NP_861724.1	uvig_282591_47	toxin-antitoxin (TA)			phrog_3781,phrog_8539,phrog_4122	NA
CLAN025	APIS022	adfA	NP_861724.1	uvig_315320_117	toxin-antitoxin (TA)			phrog_3781,phrog_8539,phrog_4122	NA
CLAN025	APIS022	adfA	NP_861724.1	uvig_35225_187	toxin-antitoxin (TA)			phrog_3781,phrog_8539,phrog_4122	NA
CLAN025	APIS022	adfA	NP_861724.1	uvig_419418_83	toxin-antitoxin (TA)			phrog_3781,phrog_8539,phrog_4122	NA
CLAN025	APIS022	adfA	NP_861724.1	uvig_585812_251	toxin-antitoxin (TA)			phrog_3781,phrog_8539,phrog_4122	NA
CLAN025	APIS022	adfA	NP_861724.1	uvig_63518_137	toxin-antitoxin (TA)			phrog_3781,phrog_8539,phrog_4122	NA
CLAN017	APIS023	gp5.9	NP_041987.1	FR667955_00024	RecBCD			phrog_9014	Gp5.9-like inihibitor of recBCD nuclease	Salmonella
CLAN017	APIS023	gp5.9	NP_041987.1	MG488277_00031	RecBCD			phrog_9014	Gp5.9-like inihibitor of recBCD nuclease	Escherichia
CLAN017	APIS023	gp5.9	NP_041987.1	MG832642_00032	RecBCD			phrog_9014	Gp5.9-like inihibitor of recBCD nuclease	Escherichia
CLAN017	APIS023	gp5.9	NP_041987.1	MGV-GENOME-0262495_14	RecBCD			phrog_9014	Gp5.9-like inihibitor of recBCD nuclease
CLAN017	APIS023	gp5.9	NP_041987.1	MGV-GENOME-0263483_34	RecBCD			phrog_9014	Gp5.9-like inihibitor of recBCD nuclease
CLAN017	APIS023	gp5.9	NP_041987.1	MGV-GENOME-0265351_20	RecBCD			phrog_9014	Gp5.9-like inihibitor of recBCD nuclease
CLAN017	APIS023	gp5.9	NP_041987.1	MH382198_00033	RecBCD			phrog_9014	Gp5.9-like inihibitor of recBCD nuclease	Salmonella
CLAN017	APIS023	gp5.9	NP_041987.1	MH717099_00028	RecBCD			phrog_9014	Gp5.9-like inihibitor of recBCD nuclease	Escherichia
CLAN017	APIS023	gp5.9	NP_041987.1	MK310182_00028	RecBCD			phrog_9014	Gp5.9-like inihibitor of recBCD nuclease	Escherichia
CLAN017	APIS023	gp5.9	NP_041987.1	MK542821_00033	RecBCD			phrog_9014	Gp5.9-like inihibitor of recBCD nuclease	Escherichia
CLAN017	APIS023	gp5.9	NP_041987.1	MN098329_00025	RecBCD			phrog_9014	Gp5.9-like inihibitor of recBCD nuclease	Serratia
CLAN017	APIS023	gp5.9	NP_041987.1	MT350293_00022	RecBCD			phrog_9014	Gp5.9-like inihibitor of recBCD nuclease	Enterococcus
CLAN017	APIS023	gp5.9	NP_041987.1	MW074885_00016	RecBCD			phrog_9014	Gp5.9-like inihibitor of recBCD nuclease	Escherichia
CLAN017	APIS023	gp5.9	NP_041987.1	MW883060_00022	RecBCD			phrog_9014	Gp5.9-like inihibitor of recBCD nuclease	Escherichia
CLAN017	APIS023	gp5.9	NP_041987.1	MZ220766_00026	RecBCD			phrog_9014	Gp5.9-like inihibitor of recBCD nuclease	Edwardsiella
CLAN017	APIS023	gp5.9	NP_041987.1	MZ375257_00021	RecBCD			phrog_9014	Gp5.9-like inihibitor of recBCD nuclease	Escherichia
CLAN017	APIS023	gp5.9	NP_041987.1	NP_041987.1	RecBCD			phrog_9014	Gp5.9-like inihibitor of recBCD nuclease
CLAN017	APIS023	gp5.9	NP_041987.1	OM630586_00048	RecBCD			phrog_9014	Gp5.9-like inihibitor of recBCD nuclease	Escherichia
CLAN017	APIS023	gp5.9	NP_041987.1	ON528716_00028	RecBCD			phrog_9014	Gp5.9-like inihibitor of recBCD nuclease	Shigella
CLAN017	APIS023	gp5.9	NP_041987.1	ON528717_00024	RecBCD			phrog_9014	Gp5.9-like inihibitor of recBCD nuclease	Shigella
CLAN017	APIS023	gp5.9	NP_041987.1	ON528719_00035	RecBCD			phrog_9014	Gp5.9-like inihibitor of recBCD nuclease	Shigella
CLAN017	APIS023	gp5.9	NP_041987.1	ON568193_00030	RecBCD			phrog_9014	Gp5.9-like inihibitor of recBCD nuclease	Cedecea
CLAN017	APIS023	gp5.9	NP_041987.1	OP331230_00045	RecBCD			phrog_9014	Gp5.9-like inihibitor of recBCD nuclease	Escherichia
CLAN017	APIS023	gp5.9	NP_041987.1	uvig_481475_14	RecBCD			phrog_9014	Gp5.9-like inihibitor of recBCD nuclease
CLAN031	APIS024	Tad1	UPI13470.1	AB930182_00033	Thoeris			phrog_23843,phrog_2428	NA	Bacillus
CLAN031	APIS024	Tad1	UPI13470.1	IMGVR_UViG_2548876793_000002|2548876793|2549868948	Thoeris			phrog_22140,phrog_23843,phrog_2428	NA	Paenibacillus kribbensis
CLAN031	APIS024	Tad1	UPI13470.1	IMGVR_UViG_2558309100_000001|2558309100|2558672539	Thoeris			phrog_23843,phrog_2428	NA	Clostridioides_A mangenotii
CLAN031	APIS024	Tad1	UPI13470.1	IMGVR_UViG_2558309100_000002|2558309100|2558673145	Thoeris			phrog_23843,phrog_2428	NA	Clostridioides_A mangenotii
CLAN031	APIS024	Tad1	UPI13470.1	IMGVR_UViG_2568526406_000003|2568526406|2569885846	Thoeris			phrog_22140,phrog_23843,phrog_2428	NA	Psychrobacter aquaticus
CLAN031	APIS024	Tad1	UPI13470.1	IMGVR_UViG_2585427814_000003|2585427814|2586824399	Thoeris			phrog_23843,phrog_2428	NA	Enterocloster asparagiformis
CLAN031	APIS024	Tad1	UPI13470.1	IMGVR_UViG_2600255062_000007|2600255062|2600785663	Thoeris			phrog_22140,phrog_23843,phrog_2428	NA	Paenibacillus polymyxa_D
CLAN031	APIS024	Tad1	UPI13470.1	IMGVR_UViG_2636416097_000006|2636416097|2639278853	Thoeris			phrog_23843,phrog_2428	NA	Clostridioides difficile
CLAN031	APIS024	Tad1	UPI13470.1	IMGVR_UViG_2645727773_000012|2645727773|2646903045	Thoeris			phrog_23843,phrog_2428	NA	Bacillus_A thuringiensis_S
CLAN031	APIS024	Tad1	UPI13470.1	IMGVR_UViG_2690315748_000003|2690315748|2690958157	Thoeris			phrog_22140,phrog_23843,phrog_2428	NA	Paenibacillus polymyxa_C
CLAN031	APIS024	Tad1	UPI13470.1	IMGVR_UViG_2693429827_000002|2693429827|2694841980	Thoeris			phrog_23843,phrog_2428	NA	Paenibacillus sp001955535
CLAN031	APIS024	Tad1	UPI13470.1	IMGVR_UViG_2724679429_000001|2724679429|2726771366	Thoeris			phrog_22140,phrog_23843,phrog_2428	NA	Psychrobacter glacincola_C
CLAN031	APIS024	Tad1	UPI13470.1	IMGVR_UViG_2731957674_000005|2731957674|2732675317	Thoeris			phrog_15810,phrog_2428	NA	Bacillus_L krulwichiae
CLAN031	APIS024	Tad1	UPI13470.1	IMGVR_UViG_2740892347_000002|2740892347|2743104061	Thoeris			phrog_23843,phrog_2428	NA	Clostridioides difficile
CLAN031	APIS024	Tad1	UPI13470.1	IMGVR_UViG_2751185905_000003|2751185905|2753813275	Thoeris			phrog_22140,phrog_23843,phrog_2428	NA	Paenibacillus kribbensis
CLAN031	APIS024	Tad1	UPI13470.1	IMGVR_UViG_2770939585_000001|2770939585|2771916329	Thoeris			phrog_22140,phrog_23843,phrog_2428	NA	Paenibacillus_C prosopidis
CLAN031	APIS024	Tad1	UPI13470.1	IMGVR_UViG_2799112278_000002|2799112278|2799469025	Thoeris			phrog_22140,phrog_23843,phrog_2428	NA	Anaerospora hongkongensis
CLAN031	APIS024	Tad1	UPI13470.1	IMGVR_UViG_2811995044_000002|2811995044|2812939629	Thoeris			phrog_23843,phrog_2428	NA	Bacillus_Z methanolicus
CLAN031	APIS024	Tad1	UPI13470.1	IMGVR_UViG_2816332187_000001|2816332187|2816867584	Thoeris			phrog_22140,phrog_23843,phrog_2428	NA	Paenibacillus polymyxa_B
CLAN031	APIS024	Tad1	UPI13470.1	IMGVR_UViG_2832702071_000001|2832702071|2832704085	Thoeris			phrog_23843,phrog_2428	NA	Paraliobacillus ryukyuensis
CLAN031	APIS024	Tad1	UPI13470.1	IMGVR_UViG_2834457792_000004|2834457792|2834459934	Thoeris			phrog_23843,phrog_2428	NA	Desulfosporosinus acididurans
CLAN031	APIS024	Tad1	UPI13470.1	IMGVR_UViG_2840027533_000001|2840027533|2840030695	Thoeris			phrog_15810,phrog_2428	NA	Virgibacillus_G profundi
CLAN031	APIS024	Tad1	UPI13470.1	IMGVR_UViG_2861430565_000002|2861430565|2861433747	Thoeris			phrog_15810,phrog_2428	NA	Bacillus_BD benzoevorans
CLAN031	APIS024	Tad1	UPI13470.1	IMGVR_UViG_2869701353_000001|2869701353|2869702400	Thoeris			phrog_23843,phrog_2428	NA	Clostridioides difficile
CLAN031	APIS024	Tad1	UPI13470.1	IMGVR_UViG_2891298299_000001|2891298299|2891298925	Thoeris			phrog_15810,phrog_23843,phrog_2428	NA	Gracilibacillus sp010993965
CLAN031	APIS024	Tad1	UPI13470.1	IMGVR_UViG_2901228672_000001|2901228672|2901230851	Thoeris			phrog_23843,phrog_2428	NA	Pullulanibacillus pueri
CLAN031	APIS024	Tad1	UPI13470.1	IMGVR_UViG_2904595352_000003|2904595352|2904600855	Thoeris			phrog_22140,phrog_23843,phrog_2428	NA	Paenibacillus polymyxa_D
CLAN031	APIS024	Tad1	UPI13470.1	IMGVR_UViG_2907266599_000003|2907266599|2907269734	Thoeris			phrog_23843,phrog_2428	NA	Clostridioides difficile
CLAN031	APIS024	Tad1	UPI13470.1	IMGVR_UViG_2919361683_000006|2919361683|2919363975	Thoeris			phrog_22140,phrog_23843,phrog_2428	NA	Paenibacillus polymyxa
CLAN031	APIS024	Tad1	UPI13470.1	IMGVR_UViG_3300001037_000009|3300001037|cmcpineT1_100096616	Thoeris			phrog_15810,phrog_2428	NA
CLAN031	APIS024	Tad1	UPI13470.1	IMGVR_UViG_3300001041_000338|3300001041|C687J13239_10037795	Thoeris			phrog_23843,phrog_2428	NA
CLAN031	APIS024	Tad1	UPI13470.1	IMGVR_UViG_3300002446_000504|3300002446|NAPDCCLC_1000012542	Thoeris			phrog_23843,phrog_2428	NA
CLAN031	APIS024	Tad1	UPI13470.1	IMGVR_UViG_3300002450_000012|3300002450|JGI24695J34938_1000072717	Thoeris			phrog_22140,phrog_23843,phrog_2428	NA	Chitinispirillaceae
CLAN031	APIS024	Tad1	UPI13470.1	IMGVR_UViG_3300002898_000295|3300002898|draft_100015614	Thoeris			phrog_22140,phrog_23843,phrog_2428	NA
CLAN031	APIS024	Tad1	UPI13470.1	IMGVR_UViG_3300003846_000059|3300003846|Ga0058696_10026435	Thoeris			phrog_22140,phrog_23843,phrog_2428	NA
CLAN031	APIS024	Tad1	UPI13470.1	IMGVR_UViG_3300003850_000001|3300003850|Ga0058695_1000001113	Thoeris			phrog_22140,phrog_23843,phrog_2428	NA
CLAN031	APIS024	Tad1	UPI13470.1	IMGVR_UViG_3300004463_000003|3300004463|Ga0063356_10000428110	Thoeris			phrog_15810,phrog_22140,phrog_23843,phrog_2428	NA
CLAN031	APIS024	Tad1	UPI13470.1	IMGVR_UViG_3300004463_000226|3300004463|Ga0063356_100000001181	Thoeris			phrog_22140,phrog_23843,phrog_2428	NA
CLAN031	APIS024	Tad1	UPI13470.1	IMGVR_UViG_3300005253_000667|3300005253|Ga0073583_131248335	Thoeris			phrog_22140,phrog_23843,phrog_2428	NA
CLAN031	APIS024	Tad1	UPI13470.1	IMGVR_UViG_3300005281_000105|3300005281|Ga0065720_10235604	Thoeris			phrog_23843,phrog_2428	NA
CLAN031	APIS024	Tad1	UPI13470.1	IMGVR_UViG_3300006601_000377|3300006601|Ga0079100_102266917	Thoeris			phrog_22140,phrog_23843,phrog_2428	NA
CLAN031	APIS024	Tad1	UPI13470.1	IMGVR_UViG_3300008255_000331|3300008255|Ga0100403_100077853	Thoeris			phrog_22140,phrog_23843,phrog_2428	NA
CLAN031	APIS024	Tad1	UPI13470.1	IMGVR_UViG_3300009314_000010|3300009314|Ga0117908_100075045	Thoeris			phrog_22140,phrog_23843,phrog_2428	NA
CLAN031	APIS024	Tad1	UPI13470.1	IMGVR_UViG_3300009588_000034|3300009588|Ga0116232_11088082	Thoeris			phrog_22140,phrog_23843,phrog_2428	NA
CLAN031	APIS024	Tad1	UPI13470.1	IMGVR_UViG_3300009589_000069|3300009589|Ga0116233_106817310	Thoeris			phrog_22140,phrog_23843,phrog_2428	NA
CLAN031	APIS024	Tad1	UPI13470.1	IMGVR_UViG_3300009671_000090|3300009671|Ga0123334_100528211	Thoeris			phrog_22140,phrog_23843,phrog_2428	NA
CLAN031	APIS024	Tad1	UPI13470.1	IMGVR_UViG_3300009680_000012|3300009680|Ga0123335_100053724	Thoeris			phrog_22140,phrog_23843,phrog_2428	NA
CLAN031	APIS024	Tad1	UPI13470.1	IMGVR_UViG_3300009680_000049|3300009680|Ga0123335_100282829	Thoeris			phrog_22140,phrog_23843,phrog_2428	NA
CLAN031	APIS024	Tad1	UPI13470.1	IMGVR_UViG_3300009788_000382|3300009788|Ga0114923_1000117614	Thoeris			phrog_2428	NA
CLAN031	APIS024	Tad1	UPI13470.1	IMGVR_UViG_3300009838_000013|3300009838|Ga0116153_1000071712	Thoeris			phrog_22140,phrog_23843,phrog_2428	NA
CLAN031	APIS024	Tad1	UPI13470.1	IMGVR_UViG_3300009838_000332|3300009838|Ga0116153_100114828	Thoeris			phrog_22140,phrog_23843,phrog_2428	NA
CLAN031	APIS024	Tad1	UPI13470.1	IMGVR_UViG_3300010049_000859|3300010049|Ga0123356_1000032926	Thoeris			phrog_22140,phrog_23843,phrog_2428	NA
CLAN031	APIS024	Tad1	UPI13470.1	IMGVR_UViG_3300010163_000002|3300010163|Ga0136175_1000003167	Thoeris			phrog_22140,phrog_23843,phrog_2428	NA
CLAN031	APIS024	Tad1	UPI13470.1	IMGVR_UViG_3300010271_000010|3300010271|Ga0134095_100075534	Thoeris			phrog_22140,phrog_2428	NA
CLAN031	APIS024	Tad1	UPI13470.1	IMGVR_UViG_3300010285_000048|3300010285|Ga0134091_10037955	Thoeris			phrog_22140,phrog_23843,phrog_2428	NA
CLAN031	APIS024	Tad1	UPI13470.1	IMGVR_UViG_3300010998_000473|3300010998|Ga0139311_100109850	Thoeris			phrog_22140,phrog_23843,phrog_2428	NA
CLAN031	APIS024	Tad1	UPI13470.1	IMGVR_UViG_3300011008_002715|3300011008|Ga0139362_100124026	Thoeris			phrog_22140,phrog_23843,phrog_2428	NA
CLAN031	APIS024	Tad1	UPI13470.1	IMGVR_UViG_3300011201_000011|3300011201|Ga0122796_1006472	Thoeris			phrog_23843,phrog_2428	NA
CLAN031	APIS024	Tad1	UPI13470.1	IMGVR_UViG_3300011815_000009|3300011815|Ga0121725_1004019	Thoeris			phrog_23843,phrog_2428	NA
CLAN031	APIS024	Tad1	UPI13470.1	IMGVR_UViG_3300012153_000004|3300012153|Ga0153980_100018929	Thoeris			phrog_15810,phrog_23843,phrog_2428	NA
CLAN031	APIS024	Tad1	UPI13470.1	IMGVR_UViG_3300014005_000001|3300014005|Ga0121051_1003735	Thoeris			phrog_23843,phrog_2428	NA	Bacillus_A
CLAN031	APIS024	Tad1	UPI13470.1	IMGVR_UViG_3300014203_000001|3300014203|Ga0172378_10000002271	Thoeris			phrog_22140,phrog_23843,phrog_2428	NA
CLAN031	APIS024	Tad1	UPI13470.1	IMGVR_UViG_3300014203_000012|3300014203|Ga0172378_1000000636	Thoeris			phrog_23843,phrog_2428	NA
CLAN031	APIS024	Tad1	UPI13470.1	IMGVR_UViG_3300014204_001513|3300014204|Ga0172381_100072514	Thoeris			phrog_15810,phrog_22140,phrog_23843,phrog_2428	NA
CLAN031	APIS024	Tad1	UPI13470.1	IMGVR_UViG_3300014205_000621|3300014205|Ga0172380_1000259431	Thoeris			phrog_22140,phrog_23843,phrog_2428	NA
CLAN031	APIS024	Tad1	UPI13470.1	IMGVR_UViG_3300014678_000004|3300014678|Ga0121344_10014915	Thoeris			phrog_23843,phrog_2428	NA
CLAN031	APIS024	Tad1	UPI13470.1	IMGVR_UViG_3300014963_000941|3300014963|Ga0134523_100019341	Thoeris			phrog_23843,phrog_2428	NA	Negativibacillus
CLAN031	APIS024	Tad1	UPI13470.1	IMGVR_UViG_3300017832_000058|3300017832|Ga0181858_10015316	Thoeris			phrog_23843,phrog_2428	NA
CLAN031	APIS024	Tad1	UPI13470.1	IMGVR_UViG_3300018427_000169|3300018427|Ga0187903_100407203	Thoeris			phrog_23843,phrog_2428	NA
CLAN031	APIS024	Tad1	UPI13470.1	IMGVR_UViG_3300019224_000070|3300019224|Ga0180029_10700881	Thoeris			phrog_22140,phrog_23843,phrog_2428	NA
CLAN031	APIS024	Tad1	UPI13470.1	IMGVR_UViG_3300020011_000171|3300020011|Ga0207351_127250	Thoeris			phrog_22140,phrog_23843,phrog_2428	NA
CLAN031	APIS024	Tad1	UPI13470.1	IMGVR_UViG_3300020045_005338|3300020045|Ga0206662_100017631	Thoeris			phrog_22140,phrog_23843,phrog_2428	NA
CLAN031	APIS024	Tad1	UPI13470.1	IMGVR_UViG_3300020156_000112|3300020156|Ga0196970_100156612	Thoeris			phrog_15810,phrog_2428	NA
CLAN031	APIS024	Tad1	UPI13470.1	IMGVR_UViG_3300022185_000178|3300022185|Ga0079039_12306881	Thoeris			phrog_22140,phrog_23843,phrog_2428	NA
CLAN031	APIS024	Tad1	UPI13470.1	IMGVR_UViG_3300022690_001159|3300022690|Ga0247388_100102001	Thoeris			phrog_22140,phrog_23843,phrog_2428	NA
CLAN031	APIS024	Tad1	UPI13470.1	IMGVR_UViG_3300023371_000360|3300023371|Ga0216340_1000825127	Thoeris			phrog_23843,phrog_2428	NA
CLAN031	APIS024	Tad1	UPI13470.1	IMGVR_UViG_3300024999_000133|3300024999|Ga0209728_100021138	Thoeris			phrog_22140,phrog_23843,phrog_2428	NA
CLAN031	APIS024	Tad1	UPI13470.1	IMGVR_UViG_3300024999_000161|3300024999|Ga0209728_100027577	Thoeris			phrog_22140,phrog_23843,phrog_2428	NA
CLAN031	APIS024	Tad1	UPI13470.1	IMGVR_UViG_3300024999_000427|3300024999|Ga0209728_100078815	Thoeris			phrog_22140,phrog_23843,phrog_2428	NA
CLAN031	APIS024	Tad1	UPI13470.1	IMGVR_UViG_3300024999_000663|3300024999|Ga0209728_100152512	Thoeris			phrog_23843,phrog_2428	NA
CLAN031	APIS024	Tad1	UPI13470.1	IMGVR_UViG_3300025000_000453|3300025000|Ga0209318_10009566	Thoeris			phrog_15810,phrog_2428	NA
CLAN031	APIS024	Tad1	UPI13470.1	IMGVR_UViG_3300025000_000994|3300025000|Ga0209318_100021568	Thoeris			phrog_15810,phrog_23843,phrog_2428	NA
CLAN031	APIS024	Tad1	UPI13470.1	IMGVR_UViG_3300025009_000698|3300025009|Ga0209416_100319816	Thoeris			phrog_2428	NA
[truncated: 2,429 more rows]
